# Supplementary material for: Insights into the genetic architecture of Phytophthora capsici root rot resistance in chile pepper (Capsicum spp.) from multi-locus genome-wide association study
Source: BMC Plant Biol. 2024 May 17;24:416. doi: 10.1186/s12870-024-05097-2 (PMC11100198; doi:10.1186/s12870-024-05097-2)
Supplement: Supplementary file 1 — Supplementary Material 1. [file 12870_2024_5097_MOESM1_ESM.xlsx]

## Sheet: Sheet1
Table S1.Marker density and linkage disequilibrium overview for intrachromosomal marker pairs used for association study.
Chromosome	Number of markers	Total length (Mb)	Marker density	Total no. of intrachromosomal pairs	Ave. r2 of all pairs	Ave distance of all pairs (Mb)	No. of intrachromosomal pairs in significant LD 1	Percentage of significant pairs	Ave. r2 of pairs in significant LD	Ave distance of pairs in significant LD (Mb)	No. of pairs in complete LD2	Ave distance of pairs in complete LD (Mb)
1	6113	300.842	20.3197	207853	0.2218	1.227	46163	22.2094	0.307	1.293	24725	1.348
2	5437	163.935	33.1656	190083	0.1689	0.637	42387	22.2992	0.2508	0.634	12625	0.617
3	7388	261.445	28.2583	264642	0.196	0.86	61440	23.2163	0.3	0.928	26041	1.044
4	3939	215.693	18.262	140808	0.2314	1.344	31660	22.4845	0.277	1.156	18609	2.39
5	3517	217.188	16.1934	114603	0.1837	1.581	26148	22.8162	0.284	1.671	10965	3.036
6	5280	219.294	24.0773	181313	0.1945	1.054	40509	22.342	0.284	1.088	18248	1.326
7	3660	222.083	16.4803	136853	0.1944	1.459	27814	20.324	0.221	1.419	13633	2.068
8	4694	153.293	30.6212	161981	0.1473	0.732	36706	22.6607	0.27	0.89	10153	1.844
9	3709	238.743	15.5355	140578	0.2081	1.667	28314	20.1411	0.193	1.639	13496	2.08
10	3624	205.625	17.6243	127196	0.1151	1.416	25197	19.8096	0.148	1.272	3364	1.147
11	3217	220.218	14.6082	115837	0.1228	1.828	22047	19.0328	0.156	1.613	3819	1.683
12	4539	229.923	19.7414	162396	0.2043	1.211	33175	20.4285	0.187	1.066	18943	2.577
Total	55117	2648.28	20.8124	1944143			421560				174621
1 Pairs in significant LD are those pairs with P < 0.05.
2 Pairs in complete LD are those pairs with r2 = 1.0.
