# Supplementary material for: Insights into the genetic architecture of Phytophthora capsici root rot resistance in chile pepper (Capsicum spp.) from multi-locus genome-wide association study
Source: BMC Plant Biol. 2024 May 17;24:416. doi: 10.1186/s12870-024-05097-2 (PMC11100198; doi:10.1186/s12870-024-05097-2)
Supplement: Supplementary file 2 — Supplementary Material 2. [file 12870_2024_5097_MOESM2_ESM.xlsx]

## Sheet: Sheet1
Table S2. Significant markers associated with the five disease parameters for the four phenotypic datasets. The bold SNP markers represent the common SNP markers among the datasets.
		PWB-185_BLUEs		PWB-186_BLUEs		6347_BLUEs		Combined_BLUPs
No.	Disease Parameter	Number of SNPs	SNP_name	Number of SNPs	SNP_name	Number of SNPs	SNP_name	Number of SNPs	SNP_name
1	AUDPC	33	S1_8621939	30	S1_11606869	33	S1_128191079	33	S1_128385693
			S1_8825562		S1_1538914		S1_129543253		S1_22084289
			S2_143850818		S1_29095521		S1_171345760		S1_65866380
			S2_145598768		S1_61529299		S1_22069610		S1_65866411
			S2_93953296		S2_117696081		S1_65866380		S2_75238543
			S3_236038572		S2_120389976		S2_112293639		S2_87703233
			S3_29930687		S2_145958619		S2_137881264		S3_232103808
			S3_4049921		S2_146108175		S2_144329229		S3_236038572
			S3_6732805		S2_16401461		S2_94200921		S3_29930687
			S5_216836140		S2_87703233		S3_232103808		S3_30102394
			S6_1378379		S3_102194139		S3_236038572		S3_3290766
			S6_3030758		S3_251344225		S3_238049915		S3_60701857
			S6_40860322		S4_203343682		S4_204063272		S4_207492923
			S6_51927252		S4_203350424		S4_214324122		S4_212420204
			S6_62374105		S4_205384635		S5_25470050		S5_216829102
			S6_705421		S4_42713129		S5_25470078		S5_216940350
			S7_166355983		S4_74680535		S5_7002323		S5_25470050
			S7_18293643		S5_32061954		S6_213766210		S6_33020443
			S7_9249493		S5_798149		S6_217207308		S6_59991984
			S8_124023829		S5_9345710		S7_161425508		S7_161425508
			S8_130705309		S7_97206528		S7_18293643		S7_18293643
			S8_132633667		S9_20880551		S7_215399471		S7_190276985
			S8_133105638		S9_228383480		S7_9249493		S8_133105638
			S8_140731657		S9_7371366		S8_100749283		S8_140731657
			S8_150270139		S10_201714665		S8_126203020		S10_192708184
			S9_232410828		S10_29077770		S8_136847133		S10_197712360
			S10_187729954		S11_212064020		S8_149968508		S10_204341565
			S10_20094025		S11_212923788		S10_203213365		S11_186605473
			S11_186605473		S12_19468785		S12_209804225		S11_2895662
			S11_196601129		S12_223407608		S12_225476747		S12_209274913
			S12_12886868				S12_228380730		S12_209811670
			S12_229565611				S12_5016287		S12_28644470
			S12_37348368				S12_9363510		S12_5016287
2	Disease score at 14DPI	31	S1_129543206	19	S1_1538914	39	S1_129543253	50	S1_121426
			S1_21887811		S1_297872200		S1_176346974		S1_65866380
			S2_93953296		S1_66182019		S1_22069610		S1_72848080
			S2_93954751		S1_976995		S1_30511258		S2_105391160
			S3_233473315		S2_146108175		S1_66304681		S2_93953296
			S3_236038572		S2_16401461		S2_137881264		S3_2286435
			S3_248774064		S3_228228635		S2_144329229		S3_232103808
			S3_251883827		S3_239139887		S2_15480817		S3_236034317
			S3_4049921		S3_39632797		S2_162999539		S3_236038572
			S4_126485739		S3_49171987		S2_163118661		S3_24527793
			S4_213297469		S4_2699131		S2_68191263		S3_38944749
			S4_22470015		S4_42713129		S2_75238543		S3_55517155
			S5_201098321		S7_204555883		S3_227108393		S3_55520623
			S5_207353938		S9_14058600		S3_232103808		S4_206485683
			S5_214782769		S9_180169784		S3_238049915		S4_212420204
			S5_215203469		S10_165989496		S3_243807803		S4_71102286
			S5_216752606		S10_201475969		S3_260004867		S5_13702467
			S6_103056186		S11_44892		S4_201824658		S5_14665044
			S6_40860322		S12_1902119		S5_201098321		S5_201098321
			S6_50105509				S5_25470078		S5_207353938
			S6_57194692				S5_55112816		S5_215203469
			S8_102761379				S5_65193705		S5_32610486
			S8_140731657				S6_51927252		S5_65193705
			S10_114606707				S6_59991984		S6_22482675
			S10_197712360				S6_705421		S6_59991984
			S11_155727434				S6_7582597		S6_60273716
			S11_27522197				S7_161425508		S6_705421
			S11_35280600				S7_198662562		S7_18293643
			S11_63250050				S8_100749283		S8_100749548
			S12_225476747				S8_134309111		S9_167564458
			S12_226025467				S9_139383352		S9_232849208
							S9_173240831		S9_237909149
							S11_27522197		S10_122768586
							S12_194502721		S10_189438330
							S12_220693636		S10_192708184
							S12_225476747		S10_197712360
							S12_23920573		S10_201485448
							S12_28644470		S10_203809672
							S12_37348368		S10_203836494
									S10_203892639
									S11_186605473
									S11_2895662
									S11_44892
									S12_17150271
									S12_1901164
									S12_1902119
									S12_209811670
									S12_28644470
									S12_6439702
									S12_66168043
3	DSI%	37	S1_21887811	24	S1_1538914	40	S1_129543253	55	S1_121426
			S1_129543206		S1_297872200		S1_176346974		S1_65866380
			S2_131983188		S1_61529299		S1_22069610		S1_72848080
			S2_93953296		S1_66182019		S1_30511258		S1_7575185
			S2_93954751		S1_976995		S1_66304681		S1_8119205
			S3_233473315		S2_146108175		S2_137881264		S2_105391160
			S3_236038572		S2_16401461		S2_144329229		S2_87703233
			S3_248774064		S3_102194139		S2_15480817		S2_93953296
			S3_251883827		S3_21479786		S2_162999539		S3_228265797
			S3_4049921		S3_228228635		S2_163118661		S3_2286435
			S4_126485739		S3_236038572		S2_68191263		S3_232103808
			S4_126485754		S3_39632797		S2_75238543		S3_236034317
			S4_213297469		S4_2699131		S3_227108393		S3_236038572
			S4_22470015		S4_32916528		S3_232103808		S3_238049915
			S5_14665044		S4_42713129		S3_238049915		S3_24527793
			S5_201098321		S6_26623912		S3_243807803		S3_38944749
			S5_207353938		S7_204555883		S3_260004867		S3_55517155
			S5_214782769		S9_14058600		S4_201824658		S3_55520623
			S5_215203469		S9_180169784		S5_201098321		S4_206485683
			S5_216752606		S10_165989496		S5_55112816		S4_212420204
			S5_24070904		S10_201475969		S5_65193705		S4_71102286
			S6_40860322		S11_44892		S6_51927252		S5_13702467
			S6_57194692		S12_120750071		S6_59991984		S5_14665044
			S6_60273716		S12_1902119		S6_705421		S5_201098321
			S8_102761379				S6_7582597		S5_215203469
			S8_140731657				S7_161425508		S5_32610486
			S10_114606707				S7_198662562		S5_65193705
			S10_122768586				S8_100749283		S6_16777567
			S10_197712360				S8_134309111		S6_22482675
			S10_199013235				S9_139383352		S6_59991984
			S11_186605473				S9_173240831		S6_705421
			S11_27522197				S11_27522197		S7_183754388
			S11_35280600				S11_9205135		S8_100749548
			S11_63250050				S12_194502721		S9_167564458
			S12_218506775				S12_220693636		S9_232849208
			S12_225476747				S12_225476747		S9_237909149
			S12_226025467				S12_23920573		S10_108066459
							S12_2419294		S10_122768586
							S12_28644470		S10_189438330
							S12_37348368		S10_192708184
									S10_197712360
									S10_201485448
									S10_203892639
									S11_18093743
									S11_186605473
									S11_2895662
									S11_44892
									S12_127277
									S12_17150271
									S12_1902119
									S12_209811670
									S12_28644470
									S12_5016287
									S12_6439702
									S12_66168043
4	Estimated Marginal Means	28	S2_133010928	23	S1_1538914	37	S1_66304681	52	S1_43285391
			S2_93953296		S1_297143199		S2_144329229		S1_69200824
			S3_12347243		S1_297872200		S2_15480817		S2_105391160
			S3_232103808		S1_66182019		S2_15687727		S2_75238543
			S3_233473315		S1_66306479		S2_163118661		S2_87703233
			S3_236038572		S1_6899984		S2_75238543		S2_93953296
			S3_248774064		S2_114220732		S2_81187834		S3_218149925
			S3_38944749		S2_146108175		S2_95597639		S3_228266323
			S3_4049921		S3_228228635		S3_228266324		S3_2286435
			S4_206485683		S3_39632797		S3_236038572		S3_236038572
			S5_201098321		S3_49171987		S3_238049915		S3_256415331
			S5_207353938		S4_205384635		S3_260004867		S3_55517155
			S5_214782769		S4_7770757		S4_1379066		S3_55520623
			S5_215203469		S5_207359063		S5_215203469		S4_16510887
			S6_217020051		S6_170978694		S5_217171620		S4_207492923
			S6_40860322		S6_20019975		S5_22546924		S4_71102286
			S6_51927252		S8_109157578		S5_25470050		S5_13702467
			S8_102761379		S8_124703532		S5_45317897		S5_14665044
			S9_167564458		S9_14058600		S5_65193705		S5_215203469
			S9_65109402		S9_180169784		S6_33020443		S5_216829102
			S10_114606707		S12_1902119		S6_705421		S5_65193705
			S10_122768586		S12_19468785		S7_161425508		S6_170978694
			S10_197712360		S12_209778064		S7_210588253		S6_4353200
			S10_199013235				S8_126819214		S6_59991984
			S10_202734143				S8_133493732		S6_60273716
			S10_68395519				S8_140731657		S6_6636269
			S11_155727434				S8_141949349		S6_705421
			S11_186605473				S8_144266415		S7_18293643
							S9_139383352		S8_100749548
							S10_189438330		S8_102761379
							S10_197712360		S8_133105638
							S11_201644499		S8_138672673
							S12_194502721		S8_141949349
							S12_208784262		S9_167564458
							S12_220693636		S9_232849208
							S12_37348368		S10_192708184
							S12_5016287		S10_197437817
									S10_197712360
									S10_199013235
									S10_203836494
									S10_203892639
									S10_204341565
									S10_22673462
									S10_625034
									S11_18093743
									S12_17150271
									S12_186924893
									S12_1902119
									S12_208573737
									S12_209811670
									S12_224327446
									S12_5016287
5	Percent Resistant Plants	34	S2_157543281	25	S1_61529299	44	S1_129543253	43	S1_21887811
			S2_93953296		S1_66530684		S2_130618783		S2_105391160
			S3_236034302		S2_117696081		S2_143805465		S2_107226360
			S3_236038572		S2_124947394		S2_151616659		S2_137881264
			S4_145792360		S3_102194139		S2_154108871		S2_93953296
			S4_206485683		S3_147427307		S2_15480817		S3_218149925
			S5_207353938		S3_260586245		S3_227108393		S3_228266326
			S5_209590579		S3_49171987		S3_233430782		S3_236034302
			S5_214782769		S4_212420204		S3_236038572		S3_236034317
			S5_215203469		S4_23509484		S3_241780175		S3_236038572
			S5_216732672		S5_200902545		S4_71102286		S3_24527793
			S5_49917848		S5_216832402		S5_134957031		S3_2856873
			S6_213282485		S5_9345710		S5_201098321		S3_55517155
			S6_217020051		S7_152873455		S5_205825185		S3_55520623
			S6_33020443		S8_124703532		S5_209508428		S4_212420204
			S6_40860322		S9_14058600		S5_22546924		S5_14665044
			S6_60273716		S9_180169784		S5_65193705		S5_201098321
			S6_60276915		S10_165989496		S6_210588210		S5_215203469
			S7_12827425		S10_200462272		S6_32605475		S5_32610486
			S9_167564458		S10_201475969		S6_33020443		S5_65193705
			S9_234535272		S10_201485448		S6_6636269		S5_9345710
			S9_29551006		S11_34387230		S6_705421		S6_33020443
			S9_68723633		S12_209274913		S6_906093		S6_60273716
			S10_114606707		S12_209811670		S7_161425508		S7_18293643
			S10_122768586		S12_4812814		S8_133495639		S8_141949349
			S10_197712360				S8_147064146		S9_167564458
			S10_199013235				S8_152512119		S9_172913625
			S10_201395823				S8_152526048		S9_232849208
			S10_29077770				S9_139383352		S9_65119209
			S11_212018270				S9_167564458		S10_122768586
			S11_63250050				S9_237580037		S10_187563839
			S12_1728396				S9_237909149		S10_197712360
			S12_220671004				S9_85241666		S11_2895662
			S12_226025467				S10_123508149		S11_44892
							S10_184325584		S12_127277
							S10_196097934		S12_17150271
							S10_197712360		S12_1728396
							S11_6769553		S12_209811670
							S11_9076365		S12_2145376
							S12_186924893		S12_224327446
							S12_208787912		S12_37348368
							S12_225476747		S12_55693991
							S12_37348368		S12_6439702
							S12_6439728
