# Supplementary material for: Insights into the genetic architecture of Phytophthora capsici root rot resistance in chile pepper (Capsicum spp.) from multi-locus genome-wide association study
Source: BMC Plant Biol. 2024 May 17;24:416. doi: 10.1186/s12870-024-05097-2 (PMC11100198; doi:10.1186/s12870-024-05097-2)
Supplement: Supplementary file 3 — Supplementary Material 3. [file 12870_2024_5097_MOESM3_ESM.xlsx]

## Sheet: Sheet1
Table S3. Common significant markers detected among the four phenotypic datasets using multi-locus GWAS methods.
Number	SNP	Chr.	Position(bp)	Dataset	Parameter	GWAS method	QTN effect	LOD score	'-log10(P)'	r2 (%)	MAF	Genotype
1	S1_21887811	1	21887811	PWB-185	Disease score	FASTmrMLM, pLARmEB	0.7702, 1.0275	4.4757, 9.4186	5.2496, 10.3444	3.5134, 3.8688	0.0478	AA
					DSI percent	FASTmrMLM, pLARmEB	12.8376,23.2886	5.5677,12.9041	6.3855,13.8957	3.5137,8.9566	0.0478	AA
				Combined	Percent resistant plants	FASTmrEMMA	-9.9542	3.153	3.8579	1.7172	0.0478	AA
2	S1_65866380	1	65866380	6347	AUDPC	FASTmrMLM	-2.9559	5.16	5.9625	5.0975	0.2611	TT
				Combined	AUDPC	pKWmEB	-1.0133	5.3423	6.1518	2.9723	0.2645	TT
					Disease score	pKWmEB	-0.131	4.5803	5.3588	3.3387	0.2645	TT
					DSI percent	pKWmEB	-2.2308	5.4007	6.2124	2.2875	0.2645	TT
3	S2_75238543	2	75238543	6347	Disease score	ISIS EM-BLASSO	0.7046	5.7389	6.5629	13.5597	0.1656	CC
					DSI percent	ISIS EM-BLASSO	11.7119	5.7389	6.5629	13.487	0.1656	CC
					Emmean	mrMLM	0.9425	5.0799	5.8792	14.847	0.1677	CC
				Combined	AUDPC	mrMLM	1.9972	3.3945	4.1138	11.3318	0.1677	CC
					Emmean	pLARmEB	0.5189	6.8564	7.7167	4.9755	0.1656	CC
4	S2_87703233	2	87703233	PWB-186	AUDPC	pLARmEB, pKWmEB	1.3992, 1.0198	6.4938, 3.0665	7.343, 3.766	1.9324, 4.102	0.2	GG
				Combined	AUDPC	mrMLM, FASTmrEMMA, pLARmEB, pKWmEB	1.6154, 1.8734, 1.0557, 1.1655	7.5746, 3.3088, 5.4314, 7.0709	8.4553, 4.0231, 6.2442, 7.9375	6.3242, 1.9104, 1.0947, 3.2906	0.2, 0.2006, 0.2006, 0.2	GG
					DSI percent	pLARmEB	1.4077	3.2684	3.9803	0.2538	0.2006	GG
					Emmean	pKWmEB	0.1647	4.9935	5.7894	1.1974	0.2	GG
5	S2_93953296	2	93953296	PWB-185	AUDPC	mrMLM, FASTmrMLM, FASTmrEMMA, pKWmEB, ISIS EM-BLASSO	3.4204, 4.3062, 10.1434, 4.0331, 4.7466	4.4866, 8.1666, 6.7037, 11.3146, 7.1168	5.261, 9.0629, 7.5594, 12.2786, 7.9847	3.2706, 8.2265, 10.0564, 10.5007, 9.9952	0.1419, 0.1401, 0.1401, 0.1419, 0.1401	CC
					Disease score	mrMLM, FASTmrEMMA, pLARmEB, pKWmEB	0.8318, 1.3069, 0.9233, 0.75	8.7587, 5.4429, 16.6815, 20.526	9.6694, 6.2562, 17.7272, 21.6155	10.9029, 7.8517, 11.004, 12.2317	0.1419, 0.1401, 0.1401, 0.1419	CC
					DSI percent	mrMLM, FASTmrEMMA, pKWmEB	13.8635, 21.7702, 12.4821	8.7587, 5.6163, 18.6091	9.6694, 6.436, 19.6779	10.9029, 7.8435, 12.2317	0.1419, 0.1401, 0.1419	CC
					Percent resistant plants	mrMLM, FASTmrEMMA, pKWmEB, ISIS EM-BLASSO	-8.155, -27.0948, -9.6141, -14.4081	3.9078, 6.9608, 8.7432, 12.0451	4.6547, 7.8241, 9.6536, 13.0222	1.7666, 11.9803, 9.4644, 15.3765	0.1419, 0.1401, 0.1419, 0.1401	CC
					Emmean	mrMLM, FASTmrEMMA, pLARmEB, pKWmEB, ISIS EM-BLASSO	0.4762, 1.4383, 0.5637, 0.5669, 0.6127	3.3918, 5.1483, 4.0099, 6.3281, 7.0331	4.1109, 5.9504, 4.762, 7.172, 7.8986	3.4367, 10.2654, 4.0912, 11.9441, 8.4555	0.1419, 0.1401, 0.1401, 0.1419, 0.1401	CC
				Combined	Disease score	mrMLM, FASTmrEMMA, pKWmEB, ISIS EM-BLASSO	0.1639, 0.8956, 0.2043, 0.1588	4.7247, 9.2635, 7.3821, 3.4799	5.5095, 10.1859, 8.2575, 4.204	1.0279, 12.5719, 1.8605, 1.7948	0.1419, 0.1401, 0.1419, 0.1401	CC
					DSI percent	mrMLM, FASTmrEMMA, pKWmEB	2.7315, 14.9245, 3.4108	4.7247, 9.2635, 6.9428	5.5095, 10.1859, 7.8056	1.0279, 12.569, 4.2604	0.1419, 0.1401, 0.1419	CC
					Percent resistant plants	FASTmrEMMA	-16.0865	10.3909	11.3372	12.5715	0.1401	CC
					Emmean	FASTmrMLM, FASTmrEMMA, pKWmEB, ISIS EM-BLASSO	0.4293, 1.1744, 0.3764, 0.3612	9.2458, 5.5359, 10.4965, 6.445	10.1678, 6.3526, 11.4449, 7.2926	6.9203, 11.408, 3.5678, 4.8992	0.1401, 0.1401, 0.1419, 0.1401	CC
6	S2_137881264	2	137881264	6347	Disease score	mrMLM, FASTmrMLM, pLARmEB, pKWmEB	1.2253, 1.0135, 0.74,0.9885	7.4117, 10.4602, 6.8168, 12.6508	8.288, 11.4078, 7.6759, 13.6382	1.5223, 3.5023, 0.3458, 2.78	0.4516, 0.4554, 0.4554, 0.4516	TT
					DSI percent	mrMLM, FASTmrMLM, pLARmEB, pKWmEB	20.421, 16.9176, 11.3047, 16.476	7.4117, 9.6713, 6.6585, 12.7576	8.288, 10.6026, 7.5128, 13.7468	1.5223, 3.5134, 0.2765, 2.78	0.4516, 0.4554, 0.4554, 0.4516	TT
				Combined	Percent resistant plants	ISIS EM-BLASSO	-6.222	4.1314	4.8894	1.6367	0.4554	TT
7	S3_29930687	3	29930687	PWB-185	AUDPC	FASTmrMLM	3.0667	3.6915	4.4272	3.733	0.1242	TT
				Combined	AUDPC	FASTmrMLM	1.1881	3.87	4.615	2.2212	0.1242	TT
8	S3_38944749	3	38944749	PWB-185	Emmean	mrMLM	-0.592	7.2231	8.0941	10.2549	0.5	TT
				Combined	Disease score	mrMLM	-0.1627	5.1156	5.9163	1.9548	0.5	TT
					DSI percent	mrMLM	-2.7112	5.1156	5.9163	1.9548	0.5	TT
9	S3_232103808	3	232103808	PWB-185	Emmean	mrMLM	0.4517	3.6434	4.3765	3.1966	0.1516	GG
				6347	Disease score	FASTmrEMMA	1.2074	5.2457	6.0515	6.1319	0.1497	GG
					DSI percent	FASTmrEMMA	20.13	6.9476	7.8106	6.1355	0.1497	GG
				Combined	AUDPC	pKWmEB	0.9668	3.5188	4.2451	1.5001	0.1516	GG
					Disease score	ISIS EM-BLASSO	0.2141	7.0935	7.9607	3.3713	0.1497	GG
					DSI percent	ISIS EM-BLASSO	3.5352	6.0876	6.9236	3.3092	0.1497	GG
10	S3_236034302	3	236034302	PWB-185	Percent resistant plants	pLARmEB	-17.5157	7.2243	8.0953	4.7687	0.0541	AA
				Combined	Percent resistant plants	pLARmEB, ISIS EM-BLASSO	-11.2914	10.6265	11.5774	12.9469	0.0541	AA
11	S3_236038572	3	236038572	PWB-185	AUDPC	mrMLM, FASTmrMLM, FASTmrEMMA, pKWmEB, ISIS EM-BLASSO	3.134, 2.8002, 7.0238, 2.9704, 2.3375	8.3336, 8.4863, 7.6826, 10.4369, 3.8868	9.234, 9.3905, 8.5663, 11.3841, 4.6327	5.0668, 6.4189, 8.888, 8.9026, 4.473	0.3613, 0.3567, 0.3567, 0.3613, 0.3567	GG
					Disease score	FASTmrMLM, pLARmEB, pKWmEB	0.5069, 0.419, 0.3523	9.6156, 9.162, 6.2637	10.5457, 10.0821, 7.1055	9.8949, 4.1819, 4.0471	0.3567, 0.3567, 0.3613	GG
					DSI percent	FASTmrMLM, pKWmEB	8.4637, 5.8894	10.7678, 6.3926	11.7215, 7.2385	9.9292, 4.0471	0.3567, 0.3613	GG
					Percent resistant plants	FASTmrEMMA, pKWmEB, ISIS EM-BLASSO	-14.5703, -4.8424, -7.5587	5.7038, 4.562, 8.716	6.5265, 5.3397, 9.6257	6.3857, 4.6876, 7.8091	0.3567, 0.3613, 0.3567	GG
					Emmean	FASTmrEMMA, pLARmEB, ISIS EM-BLASSO	0.8469, 0.3833, 0.3571	6.3426, 5.465, 5.9423	7.187, 6.2791, 6.7734	6.5609, 3.4916, 5.2996	0.3567, 0.3567, 0.3567	GG
				PWB-186	DSI percent	mrMLM	3.8319	3.1895	3.8966	0.74	0.3613	GG
				6347	Percent resistant plants	FASTmrEMMA	-15.029	6.7246	7.5809	5.6497	0.3567	GG
					Emmean	ISIS EM-BLASSO	0.3138	5.1586	5.961	3.2894	0.3567	GG
				Combined	AUDPC	FASTmrMLM, pLARmEB, pKWmEB, ISIS EM-BLASSO	1.1226, 1.3066, 0.8017, 0.8724	8.7017, 9.643, 3.812, 4.6395	9.6111, 10.5737, 4.554, 5.4206	4.0898, 2.3615, 0.7552, 2.5977	0.3567, 0.3567, 0.3513, 0.3567	GG
					Disease score	FASTmrMLM, FASTmrEMMA, ISIS EM-BLASSO	0.1772, 0.4521, 0.1379	4.5456, 4.8639, 4.2239	5.3226, 5.6545, 4.9863	4.123, 5.9044, 2.496	0.3567, 0.3567, 0.3567	GG
					DSI percent	FASTmrMLM, FASTmrEMMA, pKWmEB, ISIS EM-BLASSO	3.4102, 7.5322, 2.1099, 2.3105	7.0759, 4.8639, 4.564, 4.2265	7.9426, 5.6545, 5.3418, 4.989	5.4962, 5.9009, 3.6027, 2.5229	0.3567, 0.3567, 0.3513, 0.3567	GG
					Percent resistant plants	FASTmrEMMA, pLARmEB, pKWmEB, ISIS EM-BLASSO	-7.6284, -3.0896, -2.8238, -3.3208	5.4234, 8.6552, 7.5694, 5.4305	6.2359, 9.5635, 8.45, 6.2433	5.2109, 2.0729, 4.0002, 4.4871	0.3567, 0.3567, 0.3513, 0.3567	GG
					Emmean	FASTmrEMMA, pKWmEB, ISIS EM-BLASSO	0.5688, 0.1675, 0.2413	3.0701, 5.203, 4.23684	3.7698, 6.0071, 4.9998	4.9325, 1.3742, 4.0354	0.3567, 0.3613, 0.3567	GG
12	S3_238049915	3	238049915	6347	Disease score	ISIS EM-BLASSO	0.5599	5.9709	6.8029	6.9869	0.4395	TT
					DSI percent	ISIS EM-BLASSO	9.3299	5.9709	6.8029	6.984	0.4395	TT
					Emmean	pKWmEB	0.534	4.2375	5.0005	19.8946	0.4452	TT
				Combined	DSI percent	ISIS EM-BLASSO	2.6167	3.0895	3.7904	2.1976	0.4395	TT
13	S4_71102286	4	71102286	6347	Percent resistant plants	mrMLM	12.1596	10.8235	11.7783	4.2771	0.2	CC
				Combined	Disease score	mrMLM	-0.4862	11.1279	12.0885	14.9984	0.2	CC
					DSI percent	mrMLM	-8.1038	11.1279	12.0885	14.9984	0.2	CC
					Emmean	mrMLM	-0.8575	11.5676	12.5363	26.1781	0.2	CC
14	S4_206485683	4	206485683	PWB-185	Percent resistant plants	pKWmEB	-10.317	6.8091	7.668	3.9766	0.0774	AA
					Emmean	pKWmEB	0.4759	4.3087	5.075	4.3304	0.0774	AA
				Combined	Disease score	pKWmEB	0.1855	4.1051	4.8618	1.2612	0.0774	AA
					DSI percent	pKWmEB	3.1363	5.3939	6.2053	1.4153	0.0774	AA
15	S4_212420204	4	212420204	PWB-186	Percent resistant plants	mrMLM	-13.848	3.2366	3.9466	6.775	0.4387	GG
				Combined	AUDPC	ISIS EM-BLASSO	1.5879	3.4503	4.1728	4.1737	0.4395	GT
					Disease score	FASTmrMLM	0.4603	6.3217	7.1654	13.4867	0.4395	GT
					DSI percent	FASTmrMLM	7.3743	5.7068	6.5296	12.4622	0.4395	GT
					Percent resistant plants	mrMLM, FASTmrMLM, pLARmEB	-8.0638, -7.3361, -6.6941	5.6429, 8.1475, 6.5561	6.4635, 9.0433, 7.4072	8.0659, 10.6179, 4.7184	0.4387, 0.4395, 0.4395	GG, GT, GT
16	S5_9345710	5	9345710	PWB-186	AUDPC	pLARmEB	-1.153	3.3524	4.0692	1.1955	0.1688	GG
					Percent resistant plants	mrMLM	8.7743	4.7547	5.5407	3.6285	0.171	GG
				Combined	Percent resistant plants	mrMLM	3.6148	5.1579	5.9603	2.1623	0.171	GG
17	S5_14665044	5	14665044	PWB-185	DSI percent	pLARmEB	13.2534	4.7675	5.5541	15.2274	0.1465	AA
				Combined	Disease score	mrMLM, pKWmEB	0.4526, 0.325	8.6102, 10.8576	9.5174, 11.813	11.6807, 6.2161	0.1452, 0.1452	AA
					DSI percent	mrMLM, pKWmEB	7.5438, 5.438	8.6102, 10.7792	9.5174, 11.7331	11.6807, 19.9615	0.1452, 0.1452	AA
					Percent resistant plants	mrMLM	-11.9716	8.4408	9.3439	29.6049	0.1452	AA
					Emmean	mrMLM, pKWmEB	0.6376, 0.2528	3.6277, 3.4575	4.36, 4.1804	13.0095, 4.1533	0.1452, 0.1452	AA
18	S5_25470050	5	25470050	6347	Emmean	pKWmEB	0.4611	5.2401	6.0457	4.8042	0.1484	TT
				Combined	AUDPC	ISIS EM-BLASSO	1.2176	3.6555	4.3893	3.0159	0.1465	TT
19	S5_65193705	5	65193705	6347	Disease score	mrMLM, FASTmrMLM, pLARmEB, pKWmEB, ISIS EM-BLASSO	1.3077, 1.1685, 0.9423, 1.1341, 0.6187	7.4615, 17.5028, 7.4487, 19.0582, 3.7099	8.3391, 18.5586, 8.326, 20.132, 4.4466	5.3039, 14.2402, 1.7154, 10.2868, 3.9925	0.0742, 0.0732, 0.0732, 0.0742 , 0.0732	TT
					DSI percent	mrMLM, FASTmrMLM, pLARmEB, pKWmEB, ISIS EM-BLASSO	21.7948, 19.4732, 14.6694, 18.9041, 10.3393	7.4615, 16.9683, 10.6599, 20.5194, 3.7099	8.3391, 18.0176, 11.6115, 21.6089, 4.4466	5.3039, 14.2388, 1.4242, 10.2868, 4.014	0.0742, 0.0732, 0.0732, 0.0742, 0.0732	TT
					Percent resistant plants	ISIS EM-BLASSO	-12.2041	5.46	6.2739	5.3802	0.0732	TT
					Emmean	mrMLM, FASTmrMLM, pLARmEB, pKWmEB	0.9449, 0.8142, 0.7516, 0.6561	9.8691, 9.2757, 7.0896, 3.7759	10.8046, 10.1983, 7.9567, 4.5161	5.6988, 7.0389, 1.0719, 6.3313	0.0742, 0.0732, 0.0732, 0.0742	TT
				Combined	Disease score	mrMLM, pKWmEB	0.2774, 0.2357	5.1464, 4.8019	5.9483, 5.5899	1.7268, 3.6796	0.0742, 0.0742	TT
					DSI percent	mrMLM, pKWmEB	4.6232, 3.9658	5.1464, 3.8756	5.9483, 4.6209	1.7268, 3.5229	0.0742, 0.0742	TT
					Percent resistant plants	mrMLM, pKWmEB	-8.3218, -7.4829	7.1866, 11.0179	8.0565, 11.9764	5.6307, 8.0256	0.0742, 0.0742	TT
					Emmean	pKWmEB	0.3582	4.3388	5.1065	1.2843	0.0742	TT
20	S5_201098321	5	201098321	PWB-185	Disease score	FASTmrMLM	0.2992	4.0904	4.8464	1.9315	0.1274	GG
					DSI percent	FASTmrMLM	4.9589	3.4344	4.1559	1.9097	0.1274	GG
					Emmean	FASTmrMLM	0.708	7.5929	8.4741	11.2129	0.1274	GG
				6347	Disease score	FASTmrMLM	0.372	5.3929	6.2043	2.5448	0.1274	GG
					DSI percent	FASTmrMLM	6.1994	4.7998	5.5877	2.5439	0.1274	GG
					Percent resistant plants	mrMLM	-3.7327	3.158	3.8632	0.2513	0.129	GG
				Combined	Disease score	ISIS EM-BLASSO	0.2309	4.9756	5.7707	3.923	0.1274	GG
					DSI percent	ISIS EM-BLASSO	3.8549	7.2672	8.1394	3.9348	0.1274	GG
					Percent resistant plants	pLARmEB, ISIS EM-BLASSO	-5.2479, -3.9196	7.9371, 4.6876	8.8275, 5.4708	3.3507, 3.5023	0.1274, 0.1274	GG
21	S5_207353938	5	207353938	PWB-185	Disease score	mrMLM, FASTmrMLM	0.9048, 0.2903	4.8408, 3.6001	5.6304, 4.3309	24.9055, 3.3954	0.2516, 0.2516	AA
					DSI percent	mrMLM	15.0806	4.8408	5.6304	24.9055	0.2516	AA
					Percent resistant plants	mrMLM, pKWmEB	-14.755, -9.9682	7.8431, 5.9268	8.731, 6.7573	11.1639, 11.1602	0.2516, 0.2516	AA
					Emmean	mrMLM	0.6437	4.6764	5.4591	12.1235	0.2516	AA
				Combined	Disease score	pKWmEB	0.1223	3.904	4.6508	3.5087	0.2516	AA
22	S5_215203469	5	215203469	PWB-185	Disease score	pKWmEB	0.4843	4.6419	5.4231	9.3504	0.1839	CC
					DSI percent	pKWmEB	8.053	5.0135	5.8102	9.3504	0.1839	CC
					Percent resistant plants	mrMLM	-13.7802	5.6808	6.5027	8.3627	0.1839	CC
					Emmean	mrMLM, pLARmEB	0.7409, 0.7723	4.9899, 4.8096	5.7856, 5.5979	13.7933, 12.7311	0.1839, 0.1815	CC
				6347	Emmean	pLARmEB	0.4297	3.2457	3.9562	0.9903	0.1815	CC
				Combined	Disease score	mrMLM	0.3953	8.4713	9.3751	9.9124	0.1839	CC
					DSI percent	mrMLM, pLARmEB	6.588, 4.412	8.4713, 6.8408	9.3751, 7.7006	9.9124, 3.1548	0.1839, 0.1815	CC
					Percent resistant plants	mrMLM, pKWmEB	-8.0767, -4.508	6.0813, 9.0754	6.9171, 9.9935	14.9938, 10.3298	0.1839, 0.1839	CC
					Emmean	mrMLM, FASTmrMLM, pLARmEB	0.4839, 0.464, 0.3871	3.5837, 3.236, 4.3507	4.3136, 3.9459, 5.119	8.3369, 13.3988, 2.9902	0.1839, 0.1815, 0.1815	CC
23	S6_705421	6	705421	PWB-185	AUDPC	mrMLM	11.4195	6.6572	7.5114	53.4505	0.3935	TT
				6347	Disease score	pLARmEB, pKWmEB	1.969, 0.6018	12.3206, 4.6225	13.3025, 5.4029	18.7238, 30.6976	0.3885, 0.3935	TT
					DSI percent	pLARmEB, pKWmEB	34.5966, 10.0184	14.7832, 4.1953	15.8034, 4.9563	19.8036, 30.6976	0.3885, 0.3935	TT
					Percent resistant plants	pLARmEB, pKWmEB	-23.5719, -15.1076	7.0348, 22.1508	7.9003, 23.2565	4.5821, 27.263	0.3885, 0.3935	TT
					Emmean	pLARmEB	2.2714	15.3116	16.3392	24.4747	0.3885	TT
				Combined	Disease score	pLARmEB, pKWmEB	1.5995, 0.3874	23.8852, 22.7147	25.0069, 23.8257	43.8113, 31.2516	0.3885, 0.3935	TT
					DSI percent	pLARmEB, pKWmEB	18.8508, 6.5166	24.7525, 16.9554	25.8818, 18.0045	50.9324, 12.2527	0.3885, 0.3935	TT
					Emmean	pKWmEB	0.7504	17.878	18.9383	54.4334	0.3935	TT
24	S6_6636269	6	6636269	6347	Percent resistant plants	pKWmEB	5.331	4.9159	5.7086	4.6421	0.1935	GG
				Combined	Emmean	pLARmEB	-0.4672	6.5768	7.4286	4.3055	0.1911	GG
25	S6_33020443	6	33020443	PWB-185	Percent resistant plants	mrMLM	-19.4969	6.3728	7.2181	5.0803	0.071	GG
				6347	Percent resistant plants	FASTmrMLM, pLARmEB	-22.3763, -14.7162	18.7662, 8.5728	19.8368, 9.4791	15.5167, 0.6129	0.0701, 0.0701	GG
					Emmean	FASTmrMLM	1.3319	14.1994	15.2111	16.1572	0.0701	GG
				Combined	AUDPC	mrMLM	3.9884	5.2828	6.09	14.8057	0.071	GG
					Percent resistant plants	FASTmrMLM	-10.2289	10.2394	11.1826	11.608	0.0701	GG
26	S6_51927252	6	51927252	PWB-185	AUDPC	FASTmrMLM, pKWmEB, ISIS EM-BLASSO	-3.079, -3.5316, -3.9617	4.7733, 8.6203, 6.4739	5.5601, 9.5277, 7.3224	7.3285, 9.8108, 12.133	0.2293, 0.2323, 0.2293	GG
					Emmean	ISIS EM-BLASSO	-0.3712	4.4097	5.1807	5.4085	0.2293	GG
				6347	Disease score	FASTmrMLM	-0.4692	7.9287	8.8189	6.8219	0.2293	GG
					DSI percent	FASTmrMLM	-7.8165	8.9134	9.8278	6.8162	0.2293	GG
27	S6_59991984	6	59991984	6347	Disease score	ISIS EM-BLASSO	-0.2764	4.0134	4.7656	2.5567	0.2771	AA
					DSI percent	ISIS EM-BLASSO	-4.6015	4.0134	4.7656	2.5508	0.2771	AA
				Combined	AUDPC	FASTmrMLM, FASTmrEMMA, pKWmEB, ISIS EM-BLASSO	-1.968, -3.2263, -1.6906, -0.9168	13.1184, 5.1172, 11.1219, 3.3934	14.1134, 5.918, 12.0824, 4.1126	12.8151, 4.7822, 5.0234, 2.9256	0.2771, 0.2771, 0.2806, 0.2771	AA
					Disease score	FASTmrEMMA, ISIS EM-BLASSO	-0.5333, -0.2237	5.0359, 6.7864	5.8335, 7.6446	5.0259, 6.6994	0.2771, 0.2771	AA
					DSI percent	FASTmrEMMA, pLARmEB, ISIS EM-BLASSO	-8.8929, -2.0857, -3.7354	5.0359, 4.1964, 6.206	5.8335, 4.9575, 7.0459	5.0306, 0.8002, 6.7243	0.2771, 0.2771, 0.2771	AA
					Emmean	FASTmrEMMA, ISIS EM-BLASSO	-0.7556, -0.1942	5.1156, 3.97	5.9163, 4.7201	5.3231, 2.6631	0.2771, 0.2771	AA
28	S6_60273716	6	60273716	PWB-185	DSI percent	pLARmEB	4.6898	3.5684	4.2974	1.6405	0.1815	TT
					Percent resistant plants	FASTmrMLM	-6.3501	4.6764	5.4591	3.3289	0.1815	TT
				Combined	Disease score	pKWmEB	0.0009	3.5449	4.2727	1.3365	0.1839	TT
					Percent resistant plants	FASTmrMLM, pKWmEB	-9.7003, -2.4775	6.955, 4.2272	7.8182, 4.9897	5.3773, 2.4152	0.1815, 0.1839	TT
					Emmean	FASTmrEMMA, ISIS EM-BLASSO	0.000058703, 0.2389	3.4916, 4.1708	4.2164, 4.9307	0.000000033531, 2.746	0.1815, 0.1815	TT
29	S6_170978694	6	170978694	PWB-186	Emmean	FASTmrMLM, pLARmEB	0.2702, 0.2883	4.2972, 3.6949	5.063, 4.4308	6.3521, 4.0642	0.2484, 0.2484	AA
				Combined	Emmean	FASTmrMLM, pLARmEB	0.1944, 0.2923	4.2239, 6.893	4.9863, 7.7544	2.2703, 1.6446	0.2484, 0.2484	AA
30	S7_9249493	7	9249493	PWB-185	AUDPC	pKWmEB	1.6914	3.4679	4.1913	3.4989	0.2097	CC
				6347	AUDPC	FASTmrMLM, pLARmEB	2.9382, 2.2729	7.4952, 5.3004	8.3738, 6.1083	3.6513, 1.8725	0.2134, 0.2134	CC
31	S7_18293643	7	18293643	PWB-185	AUDPC	mrMLM	3.3176	6.3959	7.242	5.8126	0.2935	GG
				6347	AUDPC	mrMLM, FASTmrEMMA, pKWmEB, ISIS EM-BLASSO	4.2582, 7.7647, 2.9695, 2.6785	3.3627, 5.903, 6.0856, 4.7403	4.0801, 6.7328, 6.9215, 5.5257	10.3087, 5.2685, 4.7865, 4.2851	0.2935, 0.2962, 0.2935, 0.2962	GG
				Combined	AUDPC	mrMLM, FASTmrMLM, FASTmrEMMA, pLARmEB, pKWmEB, ISIS EM-BLASSO	1.8481, 1.5293, 3.3175, 1.131, 1.2686, 1.176	9.3056, 12.3919, 6.6395, 6.0982, 7.6382, 4.9762	10.2289, 13.375, 7.4932, 6.9345, 8.5207, 5.7714	11.9356, 7.7696, 5.6274, 1.8115, 3.7139, 4.8327	0.2935, 0.2962, 0.2962, 0.2962, 0.2935, 0.2962	GG
					Disease score	pLARmEB	0.1845	5.1119	5.9125	0.7508	0.2962	GG
					Percent resistant plants	ISIS EM-BLASSO	-3.1128	4.3463	5.1144	4.0362	0.2962	GG
					Emmean	ISIS EM-BLASSO	0.2016	3.5573	4.2857	2.8817	0.2962	GG
32	S7_161425508	7	161425508	6347	Disease score	pKWmEB	0.5035	5.7685	6.5935	8.2527	0.0935	TT
					DSI percent	pKWmEB	8.3857	5.2367	6.0422	8.2527	0.0935	TT
					Percent resistant plants	pKWmEB	-5.2977	3.8091	4.551	14.6951	0.0935	TT
					Emmean	pKWmEB	0.6679	5.1549	5.9572	16.4912	0.0935	TT
				Combined	AUDPC	FASTmrMLM, pKWmEB	2.1758, 2.4334	6.7414, 6.9662	7.5982, 7.8297	9.6816, 8.1181	0.0924, 0.0935	TT
33	S8_102761379	8	102761379	PWB-185	Disease score	mrMLM	0.8974	4.4951	5.2699	16.977	0.429	CC
					DSI percent	mrMLM	14.9571	4.4951	5.2699	16.977	0.429	CC
					Emmean	mrMLM	0.5621	3.1417	3.8459	6.406	0.429	CC
				Combined	Emmean	ISIS EM-BLASSO	0.329	4.0023	4.754	5.4362	0.4236	CC
34	S8_133105638	8	133105638	PWB-185	AUDPC	pLARmEB	7.2215	3.8084	4.5503	13.6479	0.3854	AA
				Combined	AUDPC	pLARmEB, pKWmEB	5.4373, 3.2977	7.1977, 13.7185	8.0679, 14.7229	33.0219, 51.9628	0.3854, 0.3903	AA
					Emmean	pLARmEB	1.2694	8.7136	9.6233	28.8913	0.3854	AA
35	S8_140731657	8	140731657	PWB-185	AUDPC	pLARmEB	4.5584	6.8516	7.7117	3.5239	0.1306	CC
					Disease score	FASTmrEMMA	1.3987	4.6356	5.4165	8.3192	0.1306	CC
					DSI percent	FASTmrEMMA	23.3083	5.0743	5.8734	8.3166	0.1306	CC
				6347	Emmean	FASTmrEMMA	0.9387	3.2031	3.911	3.251	0.1306	CC
				Combined	AUDPC	pLARmEB	2.2069	9.8314	10.7661	3.5254	0.1306	CC
36	S8_141949349	8	141949349	6347	Emmean	FASTmrMLM	0.9232	7.9094	8.7991	6.4383	0.0414	AA
				Combined	Percent resistant plants	FASTmrMLM	-7.7469	10.1836	11.1257	5.5222	0.0414	AA
					Emmean	ISIS EM-BLASSO	0.3627	3.8703	4.6153	2.0616	0.0414	AA
37	S9_167564458	9	167564458	PWB-185	Percent resistant plants	pLARmEB	56.4695	12.0685	13.046	20.6351	0.4873	AG
					Emmean	pLARmEB	-1.852	4.7233	5.508	8.4678	0.4873	AG
				6347	Percent resistant plants	pLARmEB	67.5966	26.7276	27.8732	4.9276	0.4873	AG
				Combined	Disease score	pLARmEB	-1.9834	11.9717	12.9476	8.8089	0.4873	AG
					DSI percent	pLARmEB	-25.1151	18.2531	19.3178	11.8224	0.4873	AG
					Percent resistant plants	pLARmEB	32.4089	18.3451	19.4109	23.6991	0.4873	AG
					Emmean	mrMLM	-1.5217	4.1149	4.8721	9.5341	0.4871	AA
38	S9_237909149	9	237909149	6347	Percent resistant plants	mrMLM	-27.9194	9.1906	10.1113	19.6086	0.1258	AA
				Combined	Disease score	mrMLM	0.8072	5.6661	6.4875	35.9447	0.1258	AA
					DSI percent	mrMLM	13.453	5.6661	6.4875	35.9447	0.1258	AA
39	S10_29077770	10	29077770	PWB-185	Percent resistant plants	pKWmEB	-5.1552	5.4756	6.2901	4.4368	0.3774	CC
				PWB-186	AUDPC	ISIS EM-BLASSO	0.9222	4.2184	4.9805	3.2186	0.3726	CC
40	S10_122768586	10	122768586	PWB-185	DSI percent	ISIS EM-BLASSO	-9.0923	3.5664	4.2953	5.3305	0.0924	CC
					Percent resistant plants	ISIS EM-BLASSO	11.3365	5.311	6.1193	8.1713	0.0924	CC
					Emmean	pKWmEB, ISIS EM-BLASSO	-0.7902, -0.6052	6.0485, 3.9746	6.8832, 4.7249	12.7697, 7.0815	0.0935, 0.0924	CC
				Combined	Disease score	ISIS EM-BLASSO	-0.3182	6.8961	7.7576	6.1833	0.0924	CC
					DSI percent	ISIS EM-BLASSO	-5.3667	6.9347	7.7973	6.3322	0.0924	CC
					Percent resistant plants	pKWmEB	7.0533	11.5839	12.5529	8.9561	0.0935	CC
41	S10_189438330	10	189438330	6347	Emmean	ISIS EM-BLASSO	-0.6039	6.6871	7.5423	4.4062	0.086	GG
				Combined	Disease score	ISIS EM-BLASSO	-0.2086	5.6609	6.4821	2.0657	0.086	GG
					DSI percent	pKWmEB, ISIS EM-BLASSO	-2.5708, -3.4642	4.9095, 5.6694	5.702, 6.4909	1.9122, 2.0511	0.0871, 0.086	GG
42	S10_197712360	10	197712360	PWB-185	Disease score	FASTmrMLM, pLARmEB, pKWmEB	-0.5605, -0.4472, -0.3491	8.2997, 8.9979, 7.0538	9.1993, 9.9142, 7.9199	8.2147, 3.2353, 3.1832	0.1911, 0.1911, 0.1935	CC
					DSI percent	FASTmrMLM, pLARmEB, pKWmEB	-9.3444, -4.9705, -5.8119	10.3254, 3.3114, 6.3219	11.2703, 4.0258, 7.1656	8.2194, 1.8013, 3.1832	0.1911, 0.1911, 0.1935	CC
					Percent resistant plants	FASTmrMLM, pKWmEB, ISIS EM-BLASSO	7.4602, 4.7397, 5.2509	5.3007, 3.5667, 3.6886	6.1086, 4.2957, 4.4242	4.4912, 2.2188, 2.5592	0.1911, 0.1935, 0.1911	CC
					Emmean	FASTmrEMMA, pKWmEB, ISIS EM-BLASSO	-0.5503, -0.2053, -0.3381	4.6099, 3.7721, 3.9592	5.3898, 4.5121, 4.7087	1.9515, 1.7997, 3.2257	0.1911, 0.1935, 0.1911	CC
				6347	Percent resistant plants	pKWmEB	6.4702	13.7712	14.7764	1.8423	0.1935	CC
					Emmean	pKWmEB	-0.2542	4.7181	5.5026	3.4409	0.1935	CC
				Combined	AUDPC	FASTmrMLM	-0.8976	4.7503	5.5361	1.7757	0.1911	CC
					Disease score	FASTmrEMMA	-0.4283	4.0866	4.8425	3.7338	0.1911	CC
					DSI percent	FASTmrEMMA, pLARmEB	-7.1444, -2.4122	4.0866, 5.0105	4.8425, 5.8071	3.7404, 0.7128	0.1911, 0.1911	CC
					Percent resistant plants	FASTmrEMMA	8.6833	5.7607	6.5855	4.7567	0.1911	CC
					Emmean	FASTmrMLM, FASTmrEMMA, pKWmEB, ISIS EM-BLASSO	-0.1663, -0.63, -0.2626, -0.3331	3.0892, 5.4589, 7.9438, 6.9958	3.7901, 6.2727, 8.8343, 7.8602	1.3014, 4.263, 2.6471, 5.2206	0.1911, 0.1911, 0.1935, 0.1911	CC
43	S10_199013235	10	199013235	PWB-185	DSI percent	pLARmEB	4.6078	3.866	4.6108	1.8693	0.242	GG
					Percent resistant plants	pLARmEB	-4.0345	3.0435	3.7415	0.8313	0.242	GG
					Emmean	pKWmEB	0.287	3.1849	3.8917	5.4983	0.2452	GG
				Combined	Emmean	pLARmEB	0.2892	4.8595	5.6499	1.5229	0.242	GG
44	S10_201485448	10	201485448	PWB-186	Percent resistant plants	ISIS EM-BLASSO	6.0388	5.7192	6.5425	7.8192	0.4108	TT
				Combined	Disease score	ISIS EM-BLASSO	-0.1181	5.0596	5.8581	1.8209	0.4108	TT
					DSI percent	ISIS EM-BLASSO	-1.9773	5.6507	6.4715	1.8372	0.4108	TT
45	S11_44892	11	44892	PWB-186	Disease score	mrMLM	0.6978	4.0002	4.7518	3.3225	0.4484	CC
					DSI percent	mrMLM	11.771	4.2418	5.005	2.8216	0.4484	CC
				Combined	Disease score	pKWmEB	0.2764	7.0286	7.894	5.1027	0.4484	CC
					DSI percent	pKWmEB	4.6633	5.8322	6.6595	7.1481	0.4484	CC
					Percent resistant plants	pKWmEB	-3.9445	3.7316	4.4694	6.6484	0.4484	CC
46	S11_27522197	11	27522197	PWB-185	Disease score	mrMLM	0.6002	3.3886	4.1075	4.6625	0.2548	GG
					DSI percent	mrMLM	10.0029	3.3886	4.1075	4.6625	0.2548	GG
				6347	Disease score	ISIS EM-BLASSO	0.3964	4.2969	5.0627	2.2953	0.258	GG
					DSI percent	ISIS EM-BLASSO	6.6075	4.2969	5.0627	2.2962	0.258	GG
47	S11_186605473	11	186605473	PWB-185	AUDPC	mrMLM, FASTmrMLM, FASTmrEMMA, pKWmEB	-2.4164, -2.0259, -3.9345, -2.0201	3.899, 3.2471, 3.0215, 6.0012	4.6455, 3.9577, 3.7181, 6.8343	3.0581, 3.4111, 3.0415, 7.8862	0.4, 0.3949, 0.3949, 0.4	AA
					DSI percent	pLARmEB	-4.671	3.8303	4.5733	2.3782	0.3949	AA
					Emmean	FASTmrMLM	-0.3897	6.9708	7.8345	6.1575	0.3949	AA
				Combined	AUDPC	mrMLM, FASTmrMLM, FASTmrEMMA	-0.988, -0.6486, -1.5617	3.5524, 3.7661, 3.2823	4.2806, 4.5058, 3.995	3.3828, 1.3859, 1.9982	0.4, 0.3949, 0.3949	AA
					Disease score	mrMLM, pKWmEB	-0.1407, -0.1375	4.6328, 7.1032	5.4136, 7.9707	1.419, 2.3484	0.4, 0.4	AA
					DSI percent	mrMLM, pLARmEB, pKWmEB	-2.3448, -2.0338, -2.2817	4.6327, 6.2401, 8.3785	5.4135, 7.0811, 9.2801	1.419, 0.7575, 3.4572	0.4, 0.3949, 0.4	AA
48	S12_1728396	12	1728396	PWB-185	Percent resistant plants	FASTmrMLM	15.6766	5.6609	6.4821	14.7253	0.4363	CT
				Combined	Percent resistant plants	pLARmEB	5.3258	4.6795	5.4623	3.1059	0.4363	CT
49	S12_1902119	12	1902119	PWB-186	Disease score	mrMLM, pKWmEB, ISIS EM-BLASSO	-1.0028, -0.7393, -0.8128	6.2069, 5.3389, 6.5694	7.0468, 6.1483, 7.4209	6.1406, 21.5487, 25.86	0.0484, 0.0484, 0.0478	CC
					DSI percent	mrMLM, pLARmEB, ISIS EM-BLASSO	-15.3632, -12.7229, -13.4482	6.5648, 6.4495, 7.3852	7.4162, 7.2973, 8.2607	4.3017, 4.619, 25.1238	0.0484, 0.04780.0478	CC
					Emmean	mrMLM, pKWmEB, ISIS EM-BLASSO	-0.7985, -0.9337, -0.9572	3.2086, 5.9545, 6.6084	3.9169, 6.786, 7.4611	2.8192, 27.9545, 26.9736	0.0484, 0.0484, 0.0478	CC
				Combined	Disease score	mrMLM	-0.296	4.1391	4.8974	2.2377	0.0484	CC
					DSI percent	mrMLM, pLARmEB	-4.9338, -3.6991	4.1391, 4.2176	4.8974, 4.9797	2.2377, 0.8926	0.0484, 0.0478	CC
					Emmean	mrMLM	-0.4442	3.3421	4.0583	2.827	0.0484	CC
50	S12_5016287	12	5016287	6347	Emmean	FASTmrMLM, pLARmEB	-0.7867, -0.3581	5.6809, 3.1043	6.5028, 3.8062	12.3215, 0.4562	0.4395, 0.4395	TT
				Combined	AUDPC	mrMLM, FASTmrMLM, FASTmrEMMA, pLARmEB, pKWmEB, ISIS EM-BLASSO	-2.9181, -3.5014, -7.4025, -2.4468, -3.2556, -2.6497	4.9462, 11.5716, 6.0665, 5.614, 10.494, 6.0357	5.7402, 12.5403, 6.9018, 6.4335, 11.4423, 6.8699	17.3213, 23.7076, 10.1901, 4.9351, 7.5982, 14.2822	0.4452, 0.4395, 0.4395, 0.4395, 0.4452, 0.4395	TT
					DSI percent	pLARmEB	-4.3453	4.7143	5.4986	2.0297	0.4395	TT
					Emmean	FASTmrEMMA, pKWmEB	-0.000018515, -0.3329	3.5742, 3.0161	4.3036, 3.7124	0.0000000012938, 2.7188	0.4395, 0.4452	TT
51	S12_28644470	12	28644470	6347	Disease score	FASTmrMLM	0.6753	8.6562	9.5645	13.8732	0.207	TT
					DSI percent	FASTmrMLM	11.2471	11.1751	12.1366	13.8536	0.207	TT
				Combined	AUDPC	FASTmrMLM, pLARmEB, ISIS EM-BLASSO	1.8791, 1.936, 1.8825	9.6225, 7.9028, 8.1011	10.5528, 8.7923, 8.9957	10.6215, 4.8064, 11.2137	0.207, 0.2070.207	TT
					Disease score	FASTmrMLM	0.2651	4.7894	5.5769	8.5501	0.207	TT
					DSI percent	FASTmrMLM	4.7678	5.8111	6.6376	9.9589	0.207	TT
52	S12_37348368	12	37348368	PWB-185	AUDPC	pKWmEB	2.2779	5.6188	6.4385	4.0303	0.1645	TT
				6347	Disease score	FASTmrEMMA, pKWmEB	2.0557, 0.3447	9.3077, 3.1177	10.2311, 3.8204	20.27, 3.2441	0.1752, 0.1645	TT
					DSI percent	FASTmrEMMA, pKWmEB	34.2731, 5.7531	9.7643, 3.3914	10.6976, 4.1105	20.2833, 3.2441	0.1752, 0.1645	TT
					Percent resistant plants	FASTmrEMMA	-32.4666	8.1693	9.0656	17.5102	0.1752	TT
					Emmean	FASTmrEMMA	1.4889	6.733	7.5896	10.8238	0.1752	TT
				Combined	Percent resistant plants	pKWmEB	-5.1369	16.1038	17.142	4.9166	0.1645	TT
53	S12_186924893	12	186924893	6347	Percent resistant plants	pKWmEB	5.4352	3.6216	4.3536	1.0733	0.0516	GG
				Combined	Emmean	FASTmrMLM, pKWmEB	-0.5128, -0.2521	7.7637, 3.2078	8.6495, 3.916	4.9675, 1.2088	0.051, 0.0516	GG
54	S12_209274913	12	209274913	PWB-186	Percent resistant plants	FASTmrEMMA	11.4897	3.6239	4.356	7.0331	0.3822	TT
				Combined	AUDPC	mrMLM, FASTmrMLM, FASTmrEMMA, ISIS EM-BLASSO	-1.2801, -0.8066, -2.4881, -1.7963	3.2446, 3.9558, 3.5991, 10.3113	3.9551, 4.7052, 4.3299, 11.256	5.5268, 2.0864, 5.2204, 10.8829	0.3806, 0.3822, 0.3822, 0.3822	TT
55	S12_209811670	12	S12_209811670	PWB-186	Percent resistant plants	ISIS EM-BLASSO	-4.5391	3.9894	4.7404	3.9923	0.2866	GG
				Combined	AUDPC	mrMLM	1.3254	5.1132	5.9138	5.3873	0.2903	GG
					Disease score	FASTmrEMMA, ISIS EM-BLASSO	0.3688, 0.1059	3.8894, 4.433	4.6355, 5.205	3.5808, 1.3233	0.2866, 0.2866	GG
					DSI percent	FASTmrEMMA, ISIS EM-BLASSO	6.1475, 1.7356	3.8894, 3.2937	4.6355, 4.0071	3.5828, 1.2791	0.2866, 0.2866	GG
					Percent resistant plants	mrMLM, FASTmrMLM, FASTmrEMMA, ISIS EM-BLASSO	-2.3315, -2.2197, -6.9769, -2.5796	5.7903, 4.8491, 4.7804, 3.8004	6.6161, 5.6391, 5.5675, 4.5418	1.2495, 1.8012, 3.973	0.2903, 0.2866, 0.2866, 0.2866	GG
					Emmean	FASTmrMLM, FASTmrEMMA, ISIS EM-BLASSO	0.3337, 0.5168, 0.1563	9.9346, 3.8388, 3.3412	10.8715, 4.5823, 4.0574	6.9302, 3.7121, 1.5215	0.2866, 0.28660.2866	GG
56	S12_225476747	12	225476747	PWB-185	Disease score	pKWmEB	0.1902	3.9096	4.6566	2.2483	0.4065	CC
					DSI percent	pKWmEB	3.1603	4.2443	5.0076	2.2483	0.4065	CC
				6347	Disease score	FASTmrEMMA	0.8262	4.9843	5.7798	5.4614	0.414	CC
					DSI percent	FASTmrEMMA	13.7741	5.491	6.306	5.4653	0.414	CC
					Percent resistant plants	mrMLM, pKWmEB	-3.1835, -3.4563	4.1638, 6.6188	4.9233, 7.4719	0.3263, 0.7548	0.4065, 0.4065	CC
