# Supplementary material for: Insights into the genetic architecture of Phytophthora capsici root rot resistance in chile pepper (Capsicum spp.) from multi-locus genome-wide association study
Source: BMC Plant Biol. 2024 May 17;24:416. doi: 10.1186/s12870-024-05097-2 (PMC11100198; doi:10.1186/s12870-024-05097-2)
Supplement: Supplementary file 4 — Supplementary Material 4. [file 12870_2024_5097_MOESM4_ESM.xlsx]

## Sheet: Sheet1
Table S4. Candidate genes for the common significant SNP markers and their location and potential biological functions for Capsicum annuum.
Number	SNP marker	Chromosome	Gene ID	Location (bp)	Biological functions
1	S1_21887811	1	T459_00881	21393645-21402121	3Beta_HSD domain-containing protein
			T459_00883	21491017-21492164	TPR_REGION domain-containing protein
			T459_00884	21516029- 21516676	LysM domain-containing protein
			T459_00885	21518645-21520275	Protein FAR1-RELATED SEQUENCE
			T459_00886	21585568-21594512	ABC transporter B family member 19
			T459_00887	21603337-21604717	Transcription factor MYB39-like
			T459_00888	21789709-21791960	Transcription factor MYB39
			T459_00889	21800035-21801196	Inositol-1,3,4-trisphosphate 5/6-kinase
			T459_00890	21801788-21802885	Inositol-tetrakisphosphate 1-kinase
			T459_00891	21908063-21910225	Pentatricopeptide repeat-containing protein, mitochondrial
			T459_00893	21934761-21936492	zf-GRF domain-containing protein
			T459_00894	21942895-21945548	SNARE associated Golgi protein family
			T459_00895	21957021-21962623	Putative alpha,alpha-trehalose-phosphate synthase [UDP-forming] 10
			T459_00896	22118309-22119637	Peptidase A1 domain-containing protein
			T459_00897	22183545-22194200	TAXi_C domain-containing protein
			T459_00898	22207710-22208189	DUF223 domain-containing protein
			T459_00899	22216998-22217633	Protein kinase domain-containing protein
			T459_00900	22221211-22223107	High-affinity nitrate transporter 2.3
			T459_00903	22338923-22351910	Protein kinase domain-containing protein
2	S1_65866380	1	T459_01586	65380262-65380546	Reverse transcriptase domain-containing protein
			T459_01587	65407576-65407902	SURF1-like protein
			T459_01588	65420245-65420862	putative cytochrome c biogenesis ccmB-like mitochondrial protein
			T459_01591	65611314-65614756	Lipase_3 domain-containing protein
			T459_01592	65619946-65632808	DUF4149 domain-containing protein
			T459_01593	65712368-65737709	BRCT domain-containing protein
			T459_01594	65759304-65762195	Vacuolar protein sorting-associated protein 53 homolog
			T459_01595	65768230-65775241	ULP_PROTEASE domain-containing protein
			T459_01598	66005472-66014344	Beta-D-xylosidase 1
			T459_01599	66174838-66176611	F-box protein
			T459_01600	66185571-66199199	Retrovirus-related Pol polyprotein from transposon TNT 1-94
			T459_01601	66210046-66210437	F-box domain-containing protein
			T459_01602	66273341-66281423	ULP_PROTEASE domain-containing protein
			T459_01603	66356101-66360029	ABC transmembrane type-1 domain-containing protein
3	S2_75238543	2	T459_04473	74926732-74940709	Pyruvate kinase, cytosolic isozyme
			T459_04474	75165091-75166230	F-box protein
			T459_04475	75467883-75482212	Calcium uptake protein 1, mitochondrial
4	S2_87703233	2	T459_04540	87599858-87615258	Casein kinase II subunit alpha-1
			T459_04541	87694273-87697298	SpoU_sub_bind domain-containing protein
			T459_04542	87756548-87759193	putative N-acetyltransferase HLS1-like
			T459_04543	87776647-87777147	Remorin-like
			T459_04544	87777874-87778374	TACC_C domain-containing protein
			T459_04545	87818846-87823913	Calcium-transporting ATPase 2, plasma membrane-type
			T459_04546	87830742-87831182	60S ribosomal protein L26
			T459_04547	87939147-87943336	Adenylyl-sulfate kinase, chloroplastic
			T459_04548	87957296-87960546	ADP-ribosylation factor-like protein
			T459_04549	87962902-87971992	Single myb histone 1
			T459_04550	88026314-88033658	Nuclear envelope integral membrane protein 1
5	S2_93953296	2	T459_04598	93615941-93617929	Geraniol 8-hydroxylase-like
			T459_04599	93618727-93619281	Geraniol 8-hydroxylase-like
			T459_04601	93655536-93655850	Retrovirus-related Pol polyprotein from transposon TNT 1-94
			T459_04603	93921503-93923527	Geraniol 8-hydroxylase
			T459_04604	93940935-93946473	Autophagy-related protein
			T459_04605	93961683-93964899	Mitogen-activated protein kinase kinase kinase YODA
			T459_04607	94443924-94444616	LOB domain-containing protein 6
6	S2_137881264	2	T459_05401	137382131-137385906	Late blight resistance protein R1-A
			T459_05402	137387739-137389726	heat stress transcription factor A-6a-like
			T459_05403	137418587-137419625	DUF295 domain-containing protein
			T459_05404	137426870-137428135	Transcription repressor OFP5
			T459_05405	137428796-137430463	Pentatricopeptide repeat-containing protein
			T459_05406	137458422-137460325	heat stress transcription factor A-4c-like
			T459_05407	137469819-137473608	Protein BZR1-like protein 3
			T459_05408	137474783-137480150	lateral signaling target protein 2 isoform X2
			T459_05409	137503832-137504701	CTD small phosphatase-like protein
			T459_05410	137539299-137543083	Aquaporin NIP1-1
			T459_05411	137545865-137547152	Aquaporin NIP1-1
			T459_05412	137547766-137550408	Seipin-2-like
			T459_05413	137551406-137558322	Histidinol dehydrogenase, chloroplastic
			T459_05414	137573042-137585387	putative LRR receptor-like serine/threonine-protein kinase RFK1
			T459_05415	137590861-137601469	putative LRR receptor-like serine/threonine-protein kinase RFK1
			T459_05416	137606852-137623556	probable LRR receptor-like serine/threonine-protein kinase
			T459_05417	137669508-137675882	Malectin domain-containing protein
			T459_05418	137703332-137703766	Protein kinase domain-containing protein
			T459_05419	137712564-137721270	putative LRR receptor-like serine/threonine-protein kinase
			T459_05420	137722036-137722236	probable LRR receptor-like serine/threonine-protein kinase
			T459_05421	137722262-137725134	Protein kinase domain-containing protein
			T459_05423	137769404-137772349	putative LRR receptor-like serine/threonine-protein kinase
			T459_05424	137772889-137782549	probable LRR receptor-like serine/threonine-protein kinase
			T459_05426	137796154-137799172	Protein kinase domain-containing protein
			T459_05427	137825810-137826250	Retrovirus-related Pol polyprotein from transposon TNT 1-94
			T459_05428	137913527-137929408	probable LRR receptor-like serine/threonine-protein kinase
			T459_05429	137932316-137945161	MADS-box domain-containing protein
			T459_05430	137951530-137952057	JmjC domain-containing protein
			T459_05432	137960773-137961111	Rep_fac-A_C domain-containing protein
			T459_05433	137973142-137980551	MACPF domain-containing protein CAD1
			T459_05434	137984134-137985655	Oil body-associated protein 2C
			T459_05435	137988152-137989219	Oil body-associated protein 2C
			T459_05436	137990238-137996058	Cyclic phosphodiesterase
			T459_05437	138003506-138010985	serine/threonine-protein kinase HT1-like
			T459_05438	138016368-138018662	probable E3 ubiquitin-protein ligase RNF217
			T459_05439	138038471-138050630	Floral homeotic protein AGAMOUS
			T459_05440	138067282-138067659	Cysteine proteinase inhibitor 5
			T459_05441	138074576-138075817	Protein kinase domain-containing protein
			T459_05442	138132056-138133025	Hydroxyproline-rich systemin
			T459_05443	138145756-138150008	Ribonuclease H
			T459_05444	138151017-138152968	Isoflavone 2'-hydroxylase
			T459_05445	138153757-138158007	C2 NT-type domain-containing protein
			T459_05446	138209341-138209619	RNase H domain-containing protein
			T459_05447	138223031-138233372	Protein MRG1
			T459_05448	138237410-138247668	putative cadmium/zinc-transporting ATPase HMA1, chloroplastic
			T459_05449	138248657-138249694	Transcription factor MYB44
			T459_05450	138352873-138356053	putative LRR receptor-like serine/threonine-protein kinase
			T459_05451	138357085-138360180	Microtubule-associated protein RP/EB family member 1C
			T459_05452	138362318-138362746	HNH domain-containing protein
			T459_05453	138363333-138363694	Adhesin
			T459_05454	138364546-138365829	ADP-ribosylation factor 1
			T459_05455	138370354-138371926	Cyclin-D3-1
7	S3_29930687	3	T459_08189	29455244-29464442	putative phospholipid:diacylglycerol acyltransferase 2
			T459_08190	29473029-29481351	Polyadenylate-binding protein-interacting protein 3
			T459_08191	29487944-29491128	Nuclear transcription factor Y subunit A-8
			T459_08192	29493114-29498538	PHD finger protein ALFIN-LIKE 8
			T459_08193	29499657-29500688	Mitochondrial carrier protein
			T459_08194	29512971-29515075	Threonine synthase 1, chloroplastic
			T459_08195	29520037-29520357	putative lipid-transfer protein DIR1
			T459_08196	29522775-29524487	Formin-like protein
			T459_08197	29528340-29532070	protein-serine/threonine phosphatase
			T459_08198	29536901-29542015	tRNA N(3)-methylcytidine methyltransferase
			T459_08199	29543101-29543661	Mitochondrial import inner membrane translocase subunit TIM23-2
			T459_08200	29576915-29578213	Glycylpeptide N-tetradecanoyltransferase 2
			T459_08202	29607433-29607774	DUF3511 domain protein
			T459_08203	29609397-29616169	Casein kinase I isoform delta
			T459_08204	29619640-29624176	putative phospholipid-transporting ATPase 5
			T459_08205	29625971-29629801	Coatomer subunit zeta-3
			T459_08206	29652653-29655433	IQ domain-containing protein IQM3-like
			T459_08207	29656979-29659554	IQ domain-containing protein IQM3-like
			T459_08208	29685767-29690060	SurE domain-containing protein
			T459_08209	29698639-29704742	Glyoxylate/succinic semialdehyde reductase 2, chloroplastic
			T459_08210	29711909-29713292	ubiquitinyl hydrolase 1
			T459_08211	29714859-29718228	nucleosome assembly protein 14 isoform X2
			T459_08212	29719956-29721693	Glyco_hydro_32C domain-containing protein
			T459_08213	29733210-29745130	RING-H2 finger protein ATL8
			T459_08214	29745513-29748620	Beta-fructofuranosidase, insoluble isoenzyme CWINV3
			T459_08215	29782272-29791684	Complex1_LYR_dom domain-containing protein
			T459_08216	29850876-29854268	ULP_PROTEASE domain-containing protein
			T459_08217	29873444-29878613	UDP-glucuronic acid decarboxylase 4
			T459_08218	29881388-29883039	Small nuclear ribonucleoprotein Sm D2
			T459_08219	29905411-29909845	Hydrolase_4 domain-containing protein
			T459_08220	29939514-29941913	UDPG_MGDP_dh_N domain-containing protein
			T459_08221	29997945-30000553	putative 60S ribosomal protein L22-1
			T459_08222	30001583-30002932	Pentatricopeptide repeat-containing protein
			T459_08223	30113523-30117818	Blue-light photoreceptor PHR2
			T459_08224	30120094-30132216	Gamma-tubulin complex component
			T459_08225	30174129-30178018	wall-associated receptor kinase 5-like
			T459_08226	30283506-30285151	protein SENESCENCE-ASSOCIATED GENE 21, mitochondrial-like
			T459_08228	30308883-30311091	Protein FAR1-RELATED SEQUENCE
			T459_08229	30330943-30331458	DUF538 domain-containing protein
			T459_08230	30346360-30346848	DUF538 domain-containing protein
			T459_08231	30375987-30378404	Exocyst complex component SEC15B
8	S3_38944749	3	T459_08384	38515071-38515460	ULP_PROTEASE domain-containing protein
			T459_08385	38866238-38867915	Gibberellin receptor GID1
			T459_08386	38973180-38973605	ULP_PROTEASE domain-containing protein
			T459_08388	39023861-39034840	ANK_REP_REGION domain-containing protein
			T459_08389	39037008-39038441	ankyrin repeat, PH and SEC7 domain containing protein secG-like
			T459_08390	39247427-39248130	TNP2-like transposon protein
			T459_08391	39291468-39294315	LRR receptor-like serine/threonine-protein kinase ERL2
9	S3_232103808	3	T459_09364	231677445-231688503	BAG family molecular chaperone regulator 5, mitochondrial
			T459_09365	232013792-232028962	Signal peptide peptidase-like 1
			T459_09366	232040853-232052983	Gag/pol protein
			T459_09367	232079927-232104470	Cleavage and polyadenylation specificity factor subunit 2
			T459_09368	232109653-232116416	SLH domain-containing protein
			T459_09369	232117844-232119414	60S ribosomal protein L36
			T459_09370	232126189-232130921	Calmodulin-binding heat-shock protein
			T459_09371	232174511-232177502	Probable prolyl 4-hydroxylase 12
			T459_09372	232186478-232189240	Mediator of RNA polymerase II transcription subunit 21
			T459_09373	232190037-232191519	gibberellin 2-beta-dioxygenase 8-like isoform X1
			T459_09374	232200719-232200892	CX9C domain-containing protein
			T459_09375	232241245-232242367	B2-adapt-app_C domain-containing protein
			T459_09376	232245016-232250820	Kinesin motor domain-containing protein
			T459_09378	232389526-232399225	GMC_OxRdtase_N domain-containing protein
			T459_09379	232427579-232436319	U-box domain-containing protein 32
10	S3_236034302	3	T459_09412	236068760-236069761	putative septum site-determining protein MinD
			T459_09413	236071099-236078214	BPH_3 domain-containing protein
			T459_09414	236088795-236089809	Glutaredoxin
			T459_09415	236248143-236257319	Tic22-like family protein
11	S3_236038572	3	T459_09412	236068760-236069761	putative septum site-determining protein MinD
			T459_09413	236071099-236078214	BPH_3 domain-containing protein
			T459_09414	236088795-236089809	Glutaredoxin
			T459_09415	236248143-236257319	Tic22-like family protein
12	S3_238049915	3	T459_09449	237600972-237609512	Cytochrome P450 71A6
			T459_09450	237609620-237610264	Cytochrome 71A2
			T459_09451	237627383-237628655	E3 ubiquitin-protein ligase mib1-like
			T459_09452	237642979-237647848	Cytochrome P450 71A6
			T459_09453	237648666-237649245	ANK_REP_REGION domain-containing protein
			T459_09454	237653282-237655185	protein ACCELERATED CELL DEATH 6-like
			T459_09455	237657476-237671336	PGG domain-containing protein
			T459_09456	237690381-237690665	Cytochrome P450 76AD1-like protein
			T459_09457	237690691-237691533	Cytochrome 71A2
			T459_09458	237692129-237700557	PGG domain-containing protein
			T459_09459	237701867-237708391	protein ACCELERATED CELL DEATH 6-like
			T459_09460	237765058-237771040	(+)-menthofuran synthase
			T459_09461	237772047-237774038	ZnF_PMZ domain-containing protein
			T459_09462	237784151-237784959	Cytochrome P450 CYP736A12-like
			T459_09463	237793098-237793691	FRIGIDA-like protein
			T459_09464	237804122-237807503	Serine/threonine-protein kinase AFC1
			T459_09465	237850007-237856608	Quinolinate synthase, chloroplastic
			T459_09466	237858489-237862682	D-3-phosphoglycerate dehydrogenase 1, chloroplastic
			T459_09467	237870518-237871477	Manganese-dependent ADP-ribose/CDP-alcohol diphosphatase
			T459_09468	237874308-237876203	High-affinity nitrate transporter
			T459_09469	237883055-237883354	DNA helicase
			T459_09470	237930318-237932342	Beta-carotene hydroxylase 1, chloroplastic
			T459_09471	237958218-237958645	Usp domain-containing protein
			T459_09472	238125024-238125735	Cytochrome c oxidase subunit 1
			T459_09473	238137943-238146974	Ferric reduction oxidase 5
			T459_09474	238282812-238291801	DnaJ protein ERDJ2A
			T459_09475	238292545-238301584	Pentatricopeptide repeat-containing protein
			T459_09476	238302349-238309555	Pentatricopeptide repeat superfamily protein
			T459_09477	238398494-238398877	ULP_PROTEASE domain-containing protein
			T459_09478	238448788-238452636	DUF21 domain-containing protein
			T459_09479	238462442-238464021	DUF4373 domain-containing protein
			T459_09480	238469534-238470094	Transmembrane protein
			T459_09481	238508533-238509397	heavy metal-associated isoprenylated plant protein 3-like
13	S4_71102286	4	T459_11848	70670288-70670962	Tropinone reductase-like 2
			T459_11849	70671325-70671672	Short-chain dehydrogenase reductase ATA1
			T459_11850	71000673-71001074	Tick transposon
			T459_11851	71126201-71127483	Pentatricopeptide repeat-containing protein
			T459_11852	71282784-71283664	CCHC-type domain-containing protein
			T459_11853	71435588-71446570	Long chain acyl-CoA synthetase 9, chloroplastic
14	S4_206485683	4	T459_12560	206053713-206064399	Laccase-21
			T459_12561	206165819-206169636	Laccase
			T459_12562	206195354-206201238	DUF3531 domain-containing protein
			T459_12563	206247348-206276800	Exocyst complex component SEC6
			T459_12564	206278304-206278777	Ethylene-responsive transcription factor
			T459_12565	206314939-206316169	Elicitor peptide 6
			T459_12566	206335831-206343882	Somatic embryogenesis receptor kinase 1
			T459_12567	206344691-206348418	IST1 homolog
			T459_12568	206374380-206381487	Mitochondrial transcription termination factor family protein
			T459_12569	206439953-206440669	Mitochodrial transcription termination factor-related protein
			T459_12570	206517425-206518519	Mitochondrial transcription termination factor family protein
			T459_12571	206554417-206555538	Transcription termination factor MTERF9, chloroplastic-like
			T459_12572	206579347-206580680	Transcription termination factor MTERF8, chloroplastic-like
			T459_12573	206708587-206709711	Transcription termination factor MTEF1, chloroplastic-like
			T459_12574	206723141-206723758	LAGLIDADG_2 domain-containing protein
			T459_12575	206788873-206789973	Mitochondrial transcription termination factor family protein
			T459_12576	206798019-206798243	Ovule protein
15	S4_212420204	4	T459_12615	211971421-211972143	ATP synthase subunit a, chloroplastic
			T459_12616	212056084-212059405	High affinity sulfate transporter 2
			T459_12617	212083800-212087433	tRNA modification GTPase MnmE
			T459_12618	212105846-212108351	Ribosome biogenesis protein slx9-like
			T459_12619	212192957-212193867	FLZ-type domain-containing protein
			T459_12620	212228861-212233632	putative cellulose synthase A catalytic subunit 5 [UDP-forming]
			T459_12621	212257331-212258014	Protein FAR1-RELATED SEQUENCE
			T459_12622	212374245-212375623	Delta(8)-fatty-acid desaturase
			T459_12623	212413707-212415382	2,3-bisphosphoglycerate-dependent phosphoglycerate mutase
			T459_12624	212416424-212419524	CRAL-TRIO domain-containing protein
			T459_12625	212446090-212452030	P-loop containing nucleoside triphosphate hydrolase superfamily protein
			T459_12626	212515064-212523740	Putative beta-D-xylosidase 6
			T459_12627	212532204-212533262	Glyco_hydro_3_C domain-containing protein
			T459_12628	212533290-212549399	Reverse transcriptase domain-containing protein
			T459_12629	212560309-212564850	putative beta-D-xylosidase 7
			T459_12630	212566108-212572869	putative beta-D-xylosidase 7
			T459_12631	212599629-212602296	putative beta-D-xylosidase 7
			T459_12632	212658953-212662474	probable leucine-rich repeat receptor-like protein kinase
			T459_12633	212829593-212830549	Ethylene-responsive transcription factor
16	S5_9345710	5	T459_13901	9035204-9040408	WAT1-related protein
			T459_13902	9055663-9062612	2-oxoglutarate dehydrogenase, mitochondrial
			T459_13903	9067775-9070139	Ras-related protein RAB1BV
			T459_13904	9090409-9093393	ULP_PROTEASE domain-containing protein
			T459_13905	9109389-9109894	Actin-depolymerizing factor 2
			T459_13907	9130091-9140360	DUF1985 domain-containing protein
			T459_13908	9159645-9159956	Histone H4
			T459_13909	9165383-9169046	UDP-glucuronic acid decarboxylase 6
			T459_13910	9201728-9205184	Ubiquitin-conjugating enzyme E2 7
			T459_13911	9224504-9224689	Ovule protein
			T459_13912	9236338-9239184	Heat shock cognate 70 kDa protein
			T459_13913	9242156-9243685	HSP20-like chaperones superfamily protein
			T459_13914	9306231-9308254	GDSL esterase/lipase At5g03980-like
			T459_13915	9355811-9363554	RPA_C domain-containing protein
			T459_13916	9371170-9373175	CASP-like protein 4D1
			T459_13917	9379368-9388103	Transmembrane protein
			T459_13918	9401624-9403320	Actin
			T459_13919	9407874-9412137	Triosephosphate isomerase, cytosolic
			T459_13920	9430531-9435755	Protein kinase APK1B, chloroplastic
			T459_13921	9464647-9473560	Cytochrome oxidase assembly protein
			T459_13922	9478889-9484894	elicitor-responsive protein 1 isoform X1
			T459_13923	9494667-9496534	aspartate--tRNA ligase
			T459_13924	9496783-9499208	Aspartate--tRNA ligase, cytoplasmic
			T459_13925	9504351-9506890	aspartate--tRNA ligase
			T459_13926	9552251-9563126	RING-CH-type domain-containing protein
			T459_13927	9565379-9572189	Pumilio-like protein 3
			T459_13928	9579125-9586956	lysine histidine transporter 1-like
			T459_13929	9620410-9621611	Phosphoenolpyruvate carboxylase kinase 1
			T459_13930	9657353-9672186	Inositol phosphorylceramide glucuronosyltransferase 1
			T459_13931	9679719-9685554	cytochrome P450 87A3-like
			T459_13932	9691539-9697523	Chloroplast J-like domain 1
			T459_13933	9700343-9710309	Cell division cycle 5-like protein
			T459_13934	9722047-9726524	putative low-specificity L-threonine aldolase 1
			T459_13935	9837427-9839934	putative low-specificity L-threonine aldolase 1
17	S5_14665044	5	T459_14016	14192897-14198510	Calcium-dependent protein kinase 2
			T459_14017	14206321-14211687	Protein pelota-like protein
			T459_14018	14255528-14262645	GRF1-interacting factor 1
			T459_14019	14294875-14295141	VQ domain-containing protein
			T459_14020	14299151-14305969	SWR1 complex subunit 2
			T459_14021	14311845-14313254	C-Myc-binding protein
			T459_14022	14321638-14322111	Zeatin O-glucosyltransferase-like
			T459_14024	14345385-14347358	protein NRT1/ PTR FAMILY 5.6-like
			T459_14025	14364609-14368980	1-aminocyclopropane-1-carboxylate oxidase-like protein 5
			T459_14026	14390968-14398567	1-aminocyclopropane-1-carboxylate oxidase-like protein 11
			T459_14027	14497010-14499727	E1_dh domain-containing protein
			T459_14028	15119641-15119889	MATH domain-containing protein
			T459_14029	15128646-15129406	MATH domain-containing protein
			T459_14030	15136120-15137089	SAR8.2 protein
18	S5_25470050	5	T459_14210	25370522-25370779	Photosystem I P700 chlorophyll a apoprotein A2
			T459_14211	25785750-25787397	MATH domain-containing protein
			T459_14212	25840693-25841685	Protein kinase domain-containing protein
			T459_14213	25861035-25867030	ankyrin repeat domain-containing protein 54
19	S5_65193705	5	T459_14451	64899949-64900918	Bet_v_1 domain-containing protein
			T459_14452	65611324-65628395	acyl-acyl carrier protein thioesterase ATL3, chloroplastic
20	S5_201098321	5	T459_14946	200818185-200824497	Reverse transcriptase domain-containing protein
			T459_14947	201194347-201195150	LEA_2 domain-containing protein
			T459_14948	201254287-201262478	putative trehalose-phosphate phosphatase J
			T459_14949	201420592-201425511	1-phosphatidylinositol 4-kinase
			T459_14950	201439067-201439435	putative ETHYLENE INSENSITIVE 3-like 4 protein
			T459_14951	201439598-201441796	putative ETHYLENE INSENSITIVE 3-like 4 protein
21	S5_207353938	5	T459_14982	207661807-207661807	Receptor-like protein 12
			T459_14983	207663025-207663025	Receptor-like protein 12
22	S5_215203469	5	T459_15023	214723339-214726688	DUF4057 domain-containing protein
			T459_15024	214753216-214766258	Annexin D2
			T459_15025	214925377-214926329	Myb_DNA-bind_3 domain-containing protein
			T459_15026	214935228-214939102	CMP-sialic acid transporter 5 isoform X2
			T459_15027	214956673-214961573	BTB/POZ domain-containing protein DOT3
			T459_15028	215347931-215352971	Ras-related protein RABH1b
			T459_15029	215477179-215486582	putative mitochondrial adenine nucleotide transporter BTL3
			T459_15030	215547025-215548080	Tubulin-folding cofactor C
			T459_15031	215550387-215550734	Aa_trans domain-containing protein
			T459_15032	215550874-215551410	Amino acid permease 5
			T459_15033	215650692-215655837	guanine nucleotide exchange factor SPIKE 1-like
23	S6_705421	6	T459_15654	295727-296293	putative prefoldin subunit 2
			T459_15655	322543-332541	BRCT domain-containing protein
			T459_15656	337979-343522	Armadillo-type fold
			T459_15657	353640-358835	Transcription factor MYB12
			T459_15658	381222-387261	DnaJ protein ERDJ3B
			T459_15660	390429-396142	Importin subunit alpha-1
			T459_15661	410936-413690	N-acetyltransferase domain-containing protein
			T459_15662	429761-430614	Kinesin motor domain-containing protein
			T459_15663	434714-438004	probable polygalacturonase isoform X1
			T459_15664	447133-457505	Fumarate hydratase, mitochondrial
			T459_15665	527132-534290	60S ribosomal protein L19
			T459_15666	537268-544497	Exopolygalacturonase clone GBGE184
			T459_15667	550429-558280	Pectinesterase 2
			T459_15668	566938-569829	pectinesterase
			T459_15669	571241-577056	bifunctional epoxide hydrolase 2-like isoform X2
			T459_15670	579088-586473	Glyoxysomal fatty acid beta-oxidation multifunctional protein MFP-a
			T459_15671	588109-588591	BPI1 domain-containing protein
			T459_15672	591748-592742	Protein SENESCENCE-ASSOCIATED GENE 21, mitochondrial-like
			T459_15673	598027-599173	Late embryogenesis abundant protein, LEA5-type
			T459_15674	600209-605588	Magnesium/proton exchanger
			T459_15675	613076-614661	Peptidase A1 domain-containing protein
			T459_15677	632667-635329	RuBisCO_large domain-containing protein
			T459_15678	638291-638623	ATP synthase epsilon chain, chloroplastic
			T459_15679	638899-641193	ATP synthase subunit beta, chloroplastic
			T459_15681	646461-649518	Cytochrome c oxidase subunit 2
			T459_15682	650864-653207	ATP synthase subunit alpha, chloroplastic
			T459_15683	661555-661932	CoA carboxyltransferase N-terminal domain-containing protein
			T459_15685	731358-734844	Photosystem II CP43 reaction center protein
			T459_15686	751306-753600	ATPase_AAA_core domain-containing protein
			T459_15688	770563-773784	ULP_PROTEASE domain-containing protein
			T459_15689	799555-804627	LCIB_C_CA domain-containing protein
			T459_15690	831970-832545	FBD domain-containing protein
			T459_15691	849178-850058	WD_REPEATS_REGION domain-containing protein
			T459_15692	851101-851975	PKD domain-containing protein
			T459_15693	965923-970415	putative late blight resistance protein homolog R1A-3
			T459_15694	992497-993543	NB-ARC domain-containing protein
			T459_15695	994522-996102	Disease resistance protein
			T459_15696	1026318-1026530	SUFU domain-containing protein
			T459_15697	1033830-1034402	Leucine-rich repeat domain, L domain-containing protein
			T459_15698	1038054-1040335	Glutaredoxin domain-containing protein
			T459_15699	1090597-1094401	putative late blight resistance protein homolog R1A-3
			T459_15700	1103037-1103882	NB-ARC domain-containing protein
			T459_15701	1103909-1106606	putative late blight resistance protein homolog R1A-3
			T459_15702	1106820-1108687	putative late blight resistance protein homolog R1A-3
			T459_15703	1141381-1151073	glutelin type-B 5-like
			T459_15704	1153280-1157130	CDT1 domain-containing protein
			T459_15705	1158436-1179416	Myosin-11
24	S6_6636269	6	T459_15887	6185287-6185553	50S ribosomal protein L23, chloroplastic
			T459_15888	6252175-6252456	50S ribosomal protein L23, chloroplastic
			T459_15889	6355317-6355936	Gag-pol polyprotein
			T459_15890	6361314-6367457	Protein SULFUR DEFICIENCY-INDUCED 1
			T459_15891	6376975-6387555	Cytochrome b5
			T459_15892	6388767-6392324	BTB/POZ domain-containing protein
			T459_15893	6453543-6471761	Cytochrome 97B3, chloroplastic
			T459_15894	7020391-7025059	NB-ARC domain-containing protein
			T459_15895	7037839-7059441	putative late blight resistance protein homolog R1A-3
25	S6_33020443	6	T459_16195	33105589-33109758	Adenylate isopentenyltransferase 3, chloroplastic-like
			T459_16196	33145511-33145702	tRNA dimethylallyltransferase
			T459_16197	33154229-33154429	Guanylate kinase-like domain-containing protein
26	S6_51927252	6	T459_16302	51696988-51697930	NSL complex protein NSL2
27	S6_59991984	6	T459_16329	60158014-60158208	60S ribosomal protein L35-2
			T459_16330	60161824-60173996	probable methionine--tRNA ligase isoform X1
28	S6_60273716	6	T459_16329	60158014-60158208	60S ribosomal protein L35-2
			T459_16330	60161824-60173996	probable methionine--tRNA ligase isoform X1
			T459_16331	60674686-60679492	Importin-4
			T459_16332	60748229-60748612	ATP synthase subunit alpha, mitochondrial
29	S6_170978694	6	T459_16747	170616503-170616739	Protein transport protein Sec61 subunit beta
			T459_16748	170631556-170632035	Mlo protein
			T459_16749	170659440-170661435	Gag-pol polyprotein
			T459_16750	170903228-170907812	TF-B3 domain-containing protein
			T459_16751	170945681-170946031	DUF3511 domain protein
			T459_16752	170955642-170955995	Ovule protein
			T459_16753	170956318-170957157	DUF2156 domain-containing protein
			T459_16755	170962020-170962427	Ovule protein
			T459_16756	170969234-170970679	RNA-dependent RNA polymerase
			T459_16757	170971146-170971457	ICA69 domain-containing protein
			T459_16758	170976069-170976434	Secreted protein
			T459_16759	170977924-170978136	Site-specific DNA-methyltransferase (adenine-specific)
			T459_16760	171024953-171027626	3-ketoacyl-CoA synthase
			T459_16761	171150660-171152385	AAI domain-containing protein
30	S7_9249493	7	T459_18876	8777459-8778727	CBL-interacting protein kinase 18
			T459_18878	8811696-8812390	Bet_v_1 domain-containing protein
			T459_18879	8826007-8831940	NADP-dependent glyceraldehyde-3-phosphate dehydrogenase
			T459_18880	8863167-8868351	Transcription factor bHLH66
			T459_18881	9063480-9063719	SHSP domain-containing protein
			T459_18882	9133436-9133825	F-box protein
			T459_18883	9169731-9181108	Alpha-mann_mid domain-containing protein
			T459_18884	9270405-9271027	ULP_PROTEASE domain-containing protein
			T459_18885	9356934-9360379	Mediator of RNA polymerase II transcription subunit 14
			T459_18886	9416114-9416709	protein RAE1-like
			T459_18887	9489052-9498742	FIP1[V]-like protein
			T459_18888	9506598-9510831	glucan endo-1,3-beta-glucosidase-like
			T459_18889	9514343-9515524	Replication termination factor 2
			T459_18890	9617522-9626070	putative galacturonosyltransferase 4
			T459_18891	9643574-9644945	Bet_v_1 domain-containing protein
31	S7_18293643	7	T459_19000	18100024-18100368	Retrotrans_gag domain-containing protein
			T459_19001	18321224-18322327	Dehydration-responsive element-binding protein 2D
			T459_19002	18624710-18626765	Sesquiterpene synthase
			T459_19003	18649119-18656025	GMC_oxred_C domain-containing protein
			T459_19004	18726430-18726630	Secreted protein
			T459_19005	18730599-18740004	PIPK domain-containing protein
32	S7_161425508	7	T459_19636	161092583-161095367	probable serine/threonine-protein kinase NAK isoform X1
			T459_19637	161765247-161767352	10 kDa chaperonin
			T459_19638	161845305-161854972	Auxin response factor 19
33	S8_102761379	8	T459_21609	102360353-102362005	CPSF_A domain-containing protein
			T459_21611	102383513-102384552	replication protein A 70 kDa DNA-binding subunit A-like
			T459_21612	102417923-102437326	putative boron transporter 7
			T459_21613	102443230-102443442	CHCH domain-containing protein
			T459_21614	102443788-102465937	GTD-binding domain-containing protein
			T459_21615	102482345-102502153	Potassium channel AKT1
			T459_21616	103213733-103221557	Cytochrome b-c1 complex subunit 7
			T459_21617	103244073-103244458	Terminase
34	S8_133105638	8	T459_21926	132644829-132645277	CARD domain-containing protein
			T459_21927	132645771-132648208	26S proteasome non-ATPase regulatory subunit 6
			T459_21928	132680830-132701114	AcnX domain-containing protein
			T459_21929	132960152-132979351	Tubulin-folding cofactor E
			T459_21930	133270775-133272071	FLZ-type domain-containing protein
			T459_21931	133274699-133277492	E3 ubiquitin-protein ligase MIEL1 isoform X2
			T459_21932	133373272-133377398	50S ribosomal protein L17
			T459_21933	133385946-133386380	DNA/RNA polymerases superfamily protein
35	S8_140731657	8	T459_22241	140240902-140255766	FF domain-containing protein
			T459_22242	140264732-140277484	Phototropin-2
			T459_22243	140280903-140289114	bifunctional phosphatase IMPL2, chloroplastic-like
			T459_22244	140293475-140294374	DUF868 domain-containing protein
			T459_22245	140318582-140319878	DNA-damage-repair/toleration protein
			T459_22246	140324784-140331766	Zeta-carotene desaturase, chloroplastic/chromoplasti
			T459_22247	140338009-140338260	Diphthamide biosynthesis protein 3
			T459_22248	140340800-140350270	Zeta-carotene desaturase, chloroplastic/chromoplastic
			T459_22249	140350942-140354463	DUF2358 domain-containing protein
			T459_22250	140355210-140356265	DUF868 domain-containing protein
			T459_22251	140370151-140373241	putative serine/threonine-protein kinase WNK1
			T459_22252	140395775-140415974	Myelin-associated oligodendrocyte basic protein
			T459_22253	140421636-140422004	Cytochrome c oxidase subunit 3
			T459_22254	140429078-140432142	40S ribosomal protein S24
			T459_22255	140438509-140444454	guanine deaminase-like
			T459_22256	140446258-140447574	Transcription factor
			T459_22257	140453525-140454112	Rubredoxin 4
			T459_22258	140467568-140472101	Cysteine synthase
			T459_22259	140496158-140517778	Cysteine synthase
			T459_22260	140519125-140520661	Late embryogenesis abundant protein D-34
			T459_22261	140523303-140524977	Late embryogenesis abundant protein D-34
			T459_22262	140530966-140542267	Serine/threonine-protein kinase EDR1
			T459_22263	140543881-140544490	N-acetyltransferase domain-containing protein
			T459_22264	140562057- 140562530	F-box protein CPR30-like
			T459_22265	140571036-140571645	N-acetyltransferase domain-containing protein
			T459_22266	140572038-140578547	N-acetyltransferase domain-containing protein
			T459_22267	140579435-140579947	uncharacterized N-acetyltransferase p20-like
			T459_22268	140581187-140584048	Syntaxin-6_N domain-containing protein
			T459_22269	140592865-140597064	Hydroxyproline-rich glycoprotein family protein
			T459_22270	140598220-140601332	S-adenosylmethionine-dependent methyltransferase
			T459_22271	140617525-140618037	MADS-box domain-containing protein
			T459_22272	140656265-140660046	UPF0695 membrane protein
			T459_22273	140671523-140671996	MADS-box domain-containing protein
			T459_22274	140677561-140683966	CCHC-type domain-containing protein
			T459_22275	140686119-140686631	MADS-box domain-containing protein
			T459_22276	140698920-140699459	MADS-box domain-containing protein
			T459_22277	140700711-140703791	Kinesin-like protein KIN-14U
			T459_22278	140742270-140742833	60S ribosome subunit biogenesis protein NIP7-like protein
			T459_22279	140758668-140774409	Acyltransferase-like protein, chloroplastic
			T459_22280	140775316-140777499	ZM domain-containing protein
			T459_22281	140778853-140780031	carboxylesterase 1-like
			T459_22282	140782114-140783097	Abhydrolase_3 domain-containing protein
			T459_22283	140784529-140787216	Pentatricopeptide repeat-containing protein
			T459_22284	140788595-140802714	Cyclin-dependent kinase C-2
			T459_22285	140842853-140857851	Protein HASTY 1
			T459_22286	140860174-140862195	JmjC domain-containing protein
			T459_22287	140862404-140862769	Serine/threonine-protein kinase
			T459_22288	140862839-140864231	FYR C-terminal domain-containing protein
			T459_22289	140898951-140913253	Glyceraldehyde-3-phosphate dehydrogenase, cytosolic
			T459_22290	140959569-140960200	Dihydroxy-acid dehydratase
			T459_22291	140981667-140997635	eIF-2B GDP-GTP exchange factor subunit epsilon
			T459_22292	141031143-141033824	ULP_PROTEASE domain-containing protein
			T459_22293	141062855-141068922	Sodium/hydrogen exchanger 2
			T459_22294	141070593-141077030	Vesicle-associated protein 1-2
			T459_22295	141084902-141090503	transmembrane protein adipocyte-associated 1
			T459_22296	141100574-141101820	LOB domain-containing protein 20
			T459_22297	141110150-141119032	Mitochondrial import inner membrane translocase subunit TIM44-2
			T459_22298	141128149-141128676	Plant_all_beta domain-containing protein
			T459_22299	141132670-141139285	FRIGIDA-like protein
			T459_22300	141146899-141150144	J domain-containing protein
			T459_22301	141152843-141154407	DUF3444 domain-containing protein
36	S8_141949349	8	T459_22318	141511174-141514349	U11/U12 small nuclear ribonucleoprotein 65 kDa protein
			T459_22319	141522255-141528496	U6 small nuclear RNA (adenine-(43)-N(6))-methyltransferase
			T459_22320	141531054-141539308	Senescence-associated protein 13
			T459_22321	141543288-141545117	Pentatricopeptide repeat-containing protein
			T459_22322	141548734-141552790	high-affinity glucose transporter SNF3-like
			T459_22323	141556593-141561550	Sugar transporter ERD6-like 5
			T459_22324	141703725-141705241	tryptophan synthase
			T459_22325	141893557-141896799	Sugar transporter ERD6-like 16
			T459_22326	141935086-141936150	FAF domain-containing protein
			T459_22327	141941038-141944329	putative cytochrome c biosynthesis ccmC-like mitochondrial protein
			T459_22328	141955358-141956083	RNase H type-1 domain-containing protein
			T459_22329	141995653-141998876	Phosphoglycerate mutase-like protein AT74H
			T459_22330	142060317-142061692	Phosphoglycerate mutase-like protein AT74
			T459_22331	142062231-142062545	Receptor-like protein 12
			T459_22332	142081134-142082509	Phosphoglycerate mutase-like protein AT74
			T459_22333	142083048-142085891	receptor-like protein 12
			T459_22334	142090748-142093548	Ovule protein
			T459_22335	142094677-142100316	Glutathione synthetase
			T459_22336	142109734-142118016	serine/threonine-protein phosphatase 7 long form homolog
			T459_22338	142123051-142123853	ULP_PROTEASE domain-containing protein
			T459_22339	142186158-142196527	ULP_PROTEASE domain-containing protein
			T459_22340	142199904-142203287	39S ribosomal protein L45, mitochondrial
			T459_22341	142209693-142213331	UPF0603 protein, chloroplastic
			T459_22342	142213677-142215476	GDSL esterase/lipase
			T459_22343	142217961-142221820	Kinesin-1-like protein PSS1
			T459_22344	142235044-142236066	Zinc finger protein STAR3
			T459_22345	142236550-142239067	receptor-like protein 12
			T459_22346	142241611-142252903	Branched-chain-amino-acid aminotransferase-like protein 1
			T459_22347	142254472-142261958	aspartic proteinase-like protein 2
			T459_22348	142288160-142289986	Transcription factor bHLH96
37	S9_167564458	9	T459_23539	167294005-167304638	putative envelope ADP,ATP carrier protein, chloroplastic
			T459_23541	167615014-167621970	Rep_fac-A_C domain-containing protein
			T459_23542	167641324-167653901	FHA domain-containing protein FHA2
			T459_23543	167733711-167739466	Regulatory-associated protein of TOR 2
			T459_23544	167744558-167749688	TOM1-like protein 6
			T459_23545	167898767-167899090	Kinesin motor domain-containing protein
38	S9_237909149	9	T459_23876	237410727-237411365	Retrotrans_gag domain-containing protein
			T459_23877	237641326-237648209	(R,S)-reticuline 7-O-methyltransferase
			T459_23878	238122353-238123525	Protein EPIDERMAL PATTERNING FACTOR 1
			T459_23879	238377724-238379931	IST1 homolog
			T459_23880	238396311-238399405	putative polyol transporter 4
			T459_23881	238401840-238404446	N-acetyltransferase domain-containing protein
39	S10_29077770	10	T459_25047	28933185-28933185	formin-like protein 12
			T459_25048	29007504-29007504	EF1_GNE domain-containing protein
			T459_25049	29008977-29008977	Elongation factor 1-delta 1
40	S10_122768586	10	T459_25413	122532510-122533754	Transcription factor
			T459_25414	122539994-122540758	Protein FAR1-RELATED SEQUENCE
			T459_25415	122541478-122541889	TPR_REGION domain-containing protein
			T459_25416	122826157-122826450	Integrase_H2C2 domain-containing protein
			T459_25417	123064885-123072879	Phosphatidylinositol/phosphatidylcholine transfer protein SFH8
			T459_25418	123229779-123231122	LRRNT_2 domain-containing protein
41	S10_189438330	10	T459_25750	189075533-189079824	BTB/POZ domain-containing protein
			T459_25751	189113460-189115511	PALP domain-containing protein
			T459_25752	189117480-189129369	Threonine dehydratase biosynthetic, chloroplastic
			T459_25753	189146393-189147691	Amidase 1
			T459_25754	189405690-189407876	Lipoxygenase domain-containing protein
			T459_25755	189439376-189439720	Rep_fac-A_C domain-containing protein
			T459_25756	189454303-189454515	F-box/LRR-repeat protein 14-like isoform X4
			T459_25757	189510222-189517514	DUF4218 domain-containing protein
			T459_25758	189545344-189549036	Phenylalanine ammonia-lyase
			T459_25759	189688340-189694369	Adenosine kinase
			T459_25760	189793508-189793882	auxin-induced protein 15A-like
			T459_25761	189806994-189815406	Translin
42	S10_197712360	10	T459_25855	197258126-197259536	Protein SUPPRESSOR OF GENE SILENCING 3-like
			T459_25856	197364010-197364426	regulatory-associated protein of TOR 2-like
			T459_25857	197510135-197515591	Vacuolar protein sorting-associated protein
			T459_25858	197599540-197600501	DUF4283 domain-containing protein
			T459_25859	197795333-197799585	protein SUPPRESSOR OF GENE SILENCING 3-like
			T459_25860	197901627-197901899	ATP-dependent RNA helicase DDX42
			T459_25861	198006303-198010624	DUF3444 domain-containing protein
43	S10_199013235	10	T459_25868	198637697-198638056	Cellulose synthase
			T459_25869	198854853-198860094	Heparanase-like protein 3
			T459_25870	198869214-198882032	Mitochondrial succinate-fumarate transporter 1
			T459_25871	198895160-198897998	CRAL-TRIO domain-containing protein
			T459_25873	198925325-198925648	Retrovirus-related Pol polyprotein from transposon TNT 1-94
			T459_25874	198934185-198935840	Protein trichome birefringence-like 3
			T459_25875	198999864-199001027	brefeldin A-inhibited guanine nucleotide-exchange protein 2-like isoform X2
			T459_25876	199001083-199005011	Sec7_N domain-containing protein
			T459_25877	199113267-199113581	Pentatricopeptide repeat-containing protein
			T459_25878	199148791-199151587	transcription factor TGA6-like
			T459_25879	199152511-199152870	Copia protein
			T459_25880	199156110-199156553	Retrotrans_gag domain-containing protein
			T459_25881	199159029-199164307	Acyl-coenzyme A oxidase 4, peroxisomal
			T459_25882	199247489-199247716	Protein phosphatase
			T459_25883	199309726-199313439	BON domain-containing protein
			T459_25884	199447914-199455058	TFIIS N-terminal domain-containing protein
			T459_25885	199460440-199464001	TPX2 domain-containing protein
44	S10_201485448	10	T459_25904	201022387-201025554	putative receptor-like protein kinase
			T459_25905	201199223-201210164	NB-ARC domain-containing protein
			T459_25906	201234223-201239703	Dehydrodolichyl diphosphate synthase 2
			T459_25907	201247349-201247828	Dehydrodolichyl diphosphate synthase 2
			T459_25908	201268960-201273962	60S ribosomal protein L6
			T459_25909	201470135-201473683	O-fucosyltransferase family protein
			T459_25910	201476083-201476691	Heme-binding-like protein At3g10130, chloroplastic
			T459_25911	201530452-201531993	Tubulin beta-2 chain
			T459_25912	201539796-201541801	PAR1 protein
			T459_25913	201646691-201649560	DUF2892 domain-containing protein
			T459_25914	201691290-201697259	Putative serine/threonine-protein kinase
			T459_25915	201752000-201752512	Gypsy retrotransposon integrase-like protein 1
			T459_25916	201755955-201759575	Phosphatidylinositol:ceramide inositolphosphotransferase
			T459_25917	201877472-201883247	Retrovirus-related Pol polyprotein from transposon TNT 1-94
			T459_25918	201953496-201957754	Ulp1-like peptidase
			T459_25919	201967220-201967726	Copper transporter 4 [
45	S11_44892	11	T459_26667	186889-191740	Cell division control protein 48-like protein C
			T459_26668	238202-238540	Pentatricopeptide repeat-containing protein
			T459_26669	239193-244295	Calcium-transporting ATPase 2, endoplasmic reticulum-type
			T459_26670	258730-259644	Disease resistance protein RGA3
			T459_26671	260016-260381	NB-ARC domain-containing protein
			T459_26672	294773-300507	Twin-arginine translocation signal domain-containing protein
			T459_26673	301206-302273	SGL domain-containing protein
			T459_26674	304823-306551	chaperone protein DnaJ-like
			T459_26675	325081-329899	TPX2 domain-containing protein
			T459_26676	336310-337352	RNA-dependent RNA polymerase
			T459_26677	351571-353731	Aquaporin NIP1-2
			T459_26678	354712-357402	putative late blight resistance protein homolog R1A-3 isoform X2
			T459_26679	367099-369695	putative late blight resistance protein homolog R1B-16
			T459_26680	370253-375924	putative disease resistance RPP13-like protein 3
			T459_26681	376009-377162	NB-ARC domain-containing protein
			T459_26682	436495-439185	putative late blight resistance protein homolog R1B-17
			T459_26683	453818-456729	Auxin efflux carrier component
			T459_26684	462753-467442	Protein Ycf2
			T459_26685	468160-470136	Protein Ycf2
			T459_26687	474411-474647	Ndh2_N domain-containing protein
			T459_26688	479522-487427	Protein TIC 214
			T459_26689	492207-494456	NAD(P)H-quinone oxidoreductase subunit 1, chloroplastic
			T459_26690	494541-495044	NAD(P)H-quinone oxidoreductase subunit I, chloroplastic
			T459_26691	505108-505506	Ovule protein
			T459_26692	508812-519709	ATPase_AAA_core domain-containing protein
			T459_26693	519731-520051	DUF4129 domain-containing protein
			T459_26694	521852-529826	Phenylalanine--tRNA ligase alpha subunit
			T459_26695	535466-538591	Homeobox-leucine zipper protein HOX3
46	S11_27522197	11	T459_27304	27290517-27290960	Agamous-like MADS-box protein AGL62
			T459_27305	27295436-27295951	agamous-like MADS-box protein AGL62
			T459_27306	27693712-27694068	PMD domain-containing protein
			T459_27307	27713189-27716721	beta-galactosidase
			T459_27309	27783859-27796610	Protein HGH1 homolog
			T459_27310	27801222-27804027	Origin of replication complex subunit 6
			T459_27311	27817824-27822190	Sphinganine C(4)-monooxygenase 1
47	S11_186605473	11	T459_28041	186268944-186274156	Transcription factor WD40-like family
			T459_28042	186424433-186424899	Ubiquinol oxidase 2, mitochondrial
			T459_28043	186431154-186512117	Protein VAC14-like protein
			T459_28044	187036868-187047504	Aminotransferase ALD1-like protein
			T459_28045	187055809-187059863	Glyco_hydro_3 domain-containing protein
48	S12_1728396	12	T459_29038	1246779-1251055	Co-chaperone protein p23
			T459_29039	1298172-1299308	F-box domain-containing protein
			T459_29040	1947681-1948239	Agenet-like domain-containing protein
			T459_29041	1954184-1963105	BAH domain-containing protein
			T459_29042	1963989-1971256	F-box protein At4g22390-like
			T459_29043	1985236-1995202	Transmembrane protein
			T459_29044	1997380-1997879	DNA-directed RNA polymerases I and III subunit RPAC2
			T459_29045	1999679-2000101	Mannan endo-1,4-beta-mannosidase 6
			T459_29046	2010987-2011423	Stress-associated endoplasmic reticulum protein 2-like
			T459_29047	2012443-2017854	Liprin-beta-1
			T459_29048	2026831-2027178	glucan endo-1,3-beta-glucosidase 4-like
			T459_29049	2030275-2031804	pentatricopeptide repeat-containing protein
			T459_29050	2035031-2035366	F-box domain-containing protein
			T459_29051	2039189-2039560	Ovule protein
			T459_29052	2045653-2047251	Scarecrow-like protein 13
			T459_29053	2049794-2056140	putative pumilio homolog 19
			T459_29054	2056500-2062060	Thymidine kinase
			T459_29055	2076221-2077037	Ras-related protein RABA5a
			T459_29056	2089001-2092729	inositol transporter 4
			T459_29057	2118793-2120253	U-box domain-containing protein 4-like
			T459_29058	2136606-2138898	Cytochrome and DOMON domain-containing protein
			T459_29059	2140524-2146302	Inositol monophosphatase 2
			T459_29060	2148833-2156663	putative-like protein
			T459_29061	2164837-2165187	Cysteine proteinase inhibitor 1
			T459_29062	2167952-2168302	Cysteine proteinase inhibitor 1
			T459_29063	2169359-2169772	Cystatin domain-containing protein
			T459_29064	2212462-2213868	Remorin_C domain-containing protein
49	S12_1902119	12	T459_29040	1947681-1948239	Agenet-like domain-containing protein
			T459_29041	1954184-1963105	BAH domain-containing protein
			T459_29042	1963989-1971256	F-box protein At4g22390-like
			T459_29043	1985236-1995202	Transmembrane protein
			T459_29044	1997380-1997879	DNA-directed RNA polymerases I and III subunit RPAC2
			T459_29045	1999679-2000101	Mannan endo-1,4-beta-mannosidase 6
			T459_29046	2010987-2011423	Stress-associated endoplasmic reticulum protein 2-like
			T459_29047	2012443-2017854	Liprin-beta-1
			T459_29048	2026831-2027178	glucan endo-1,3-beta-glucosidase 4-like
			T459_29049	2030275-2031804	pentatricopeptide repeat-containing protein
			T459_29050	2035031-2035366	F-box domain-containing protein
			T459_29051	2039189-2039560	Ovule protein
			T459_29052	2045653-2047251	Scarecrow-like protein 13
			T459_29053	2049794-2056140	putative pumilio homolog 19
			T459_29054	2056500-2062060	Thymidine kinase
			T459_29055	2076221-2077037	Ras-related protein RABA5a
			T459_29056	2089001-2092729	putative inositol transporter 2
			T459_29057	2118793-2120253	U-box domain-containing protein 4
			T459_29058	2136606-2138898	Cytochrome and DOMON domain-containing protein
			T459_29059	2140524-2146302	Inositol monophosphatase 2
			T459_29060	2148833-2156663	putative-like protein
			T459_29061	2164837-2165187	Cysteine proteinase inhibitor 1
			T459_29062	2167952-2168302	Cysteine proteinase inhibitor 1
			T459_29063	2169359-2169772	Cystatin domain-containing protein
			T459_29064	2212462-2213868	Remorin_C domain-containing protein
			T459_29065	2233565-2240573	homeobox-leucine zipper protein ROC8-like
			T459_29066	2243554-2252364	Homeobox domain-containing protein
			T459_29067	2254540-2256940	homeobox-leucine zipper protein ROC7-like
			T459_29069	2264093-2265385	homeobox-leucine zipper protein MERISTEM L1-like isoform X1
			T459_29070	2271916-2276085	UTP--glucose-1-phosphate uridylyltransferase
			T459_29071	2281837-2285810	probable tyrosine-protein phosphatase
			T459_29072	2302700-2306547	Ubiquinol oxidase 4, chloroplastic/chromoplastic
			T459_29073	2318546-2321502	Extracellular ligand-gated ion channel protein
			T459_29074	2328311-2335507	Pollen-specific leucine-rich repeat extensin-like protein 1
			T459_29075	2349136-2351226	RPM1-interacting protein 4-like isoform X1
			T459_29076	2353652-2358150	EH domain-containing protein 1
			T459_29077	2360866-2366229	Tropinone reductase-like 3
			T459_29078	2366716-2369554	Glucan endo-1,3-beta-glucosidase 5
			T459_29079	2370765-2376198	Ubiquitin-specific protease family C19-related protein
			T459_29080	2383571-2387657	Serine/threonine-protein kinase HT1
50	S12_5016287	12	T459_29176	4519313-4530133	BAG domain-containing protein
			T459_29177	4632086-4634148	Ovule protein
			T459_29178	4649334-4658897	Potassium channel SKOR
			T459_29179	4661574-4663093	60S ribosomal export protein NMD3
			T459_29180	4711980-4717564	DYW_deaminase domain-containing protein
			T459_29181	4719011-4719625	pentatricopeptide repeat-containing protein
			T459_29182	4720637-4722125	F-box/FBD/LRR-repeat protein At1g13570-like
			T459_29183	4729909-4731172	F-box domain-containing protein
			T459_29184	4746824-4747742	F-box/FBD/LRR-repeat protein At1g13570-like
			T459_29185	4752265-4753877	F-box domain-containing protein
			T459_29186	4756714-4757460	F-box domain-containing protein
			T459_29187	4761033-4779983	FBD domain-containing protein
			T459_29188	4782496-4787060	PHD finger protein MALE MEIOCYTE DEATH 1
			T459_29189	4799448-4807737	F-box domain-containing protein
			T459_29190	4809210-4809869	Auxin-induced protein X10A
			T459_29191	4831816-4832055	Auxin-responsive protein SAUR24
			T459_29192	4832637-4833185	Auxin-responsive protein SAUR66
			T459_29193	4834775-4841808	Histone acetyltransferase KAT8
			T459_29194	4842938-4843414	Zinc finger A20 and AN1 domain-containing stress-associated protein 8
			T459_29195	4863057-4863302	Auxin-responsive protein SAUR20
			T459_29196	4875903-4879527	Glucan endo-1,3-beta-D-glucosidase
			T459_29197	4881737-4882183	Auxin-responsive protein SAUR65
			T459_29198	4882677-4883990	F-box domain-containing protein
			T459_29199	4885479-4885895	Auxin-responsive protein SAUR64-like
			T459_29200	4904387-4904800	Auxin-responsive protein SAUR64
			T459_29201	4905296-4906609	F-box domain-containing protein
			T459_29202	4908148-4908360	Auxin-responsive protein SAUR20
			T459_29203	4908974-4909420	Auxin-responsive protein SAUR67
			T459_29204	4959097-4959435	A20-type domain-containing protein
			T459_29205	4961971-4965535	Serine/threonine-protein kinase Nek6
			T459_29206	4976518-4977155	Zinc finger A20 and AN1 domain-containing stress-associated protein 8
			T459_29207	4990126-4997231	Zinc finger A20 and AN1 domain-containing stress-associated protein 8
			T459_29208	5004735-5005254	Auxin-responsive protein SAUR23
			T459_29209	5005679-5006095	Auxin-responsive protein SAUR64-like
			T459_29211	5023282-5023725	Auxin-responsive protein SAUR67
			T459_29212	5024219-5025532	F-box domain-containing protein
			T459_29213	5027085-5027330	Auxin-responsive protein SAUR20
			T459_29214	5027940-5028353	Auxin-responsive protein SAUR67
			T459_29215	5031490-5032009	Auxin-induced protein X10A
			T459_29216	5032434-5032850	Auxin-responsive protein SAUR64-like
			T459_29217	5047130-5050216	Glucan endo-1,3-beta-D-glucosidase
			T459_29218	5052458-5052871	Auxin-responsive protein SAUR67
			T459_29219	5056090-5056536	Auxin-responsive protein SAUR65
			T459_29220	5061713-5061958	Auxin-responsive protein SAUR20
			T459_29221	5062655-5063071	Auxin-responsive protein SAUR67
			T459_29222	5085531-5097004	Auxin-responsive protein SAUR23
			T459_29223	5099200-5099445	Auxin-responsive protein SAUR20
			T459_29224	5100121-5100570	Auxin-responsive protein SAUR67
			T459_29225	5112343-5112789	Auxin-responsive protein SAUR65
			T459_29226	5113318-5114614	F-box domain-containing protein
			T459_29227	5115924-5116169	Auxin-responsive protein SAUR20
			T459_29228	5116751-5117299	Auxin-responsive protein SAUR66
			T459_29229	5133986-5134432	Auxin-responsive protein SAUR65
			T459_29230	5135055-5136224	F-box domain-containing protein
			T459_29231	5137719-5137964	Auxin-responsive protein SAUR24
			T459_29232	5138460-5139005	Auxin-responsive protein SAUR64
			T459_29233	5140403-5141120	Auxin-responsive protein SAUR20
			T459_29234	5141692-5144750	UPF0678 fatty acid-binding protein-like protein
			T459_29235	5200457-5200870	Auxin-responsive protein SAUR65
			T459_29236	5213371-5213805	Auxin-responsive protein SAUR67
			T459_29237	5215474-5215707	Auxin-responsive protein SAUR65
			T459_29238	5216299-5216544	Auxin-responsive protein SAUR20
			T459_29239	5222857-5223306	Auxin-responsive protein SAUR66
			T459_29240	5223973-5224275	Auxin-responsive protein SAUR20
			T459_29241	5228943-5229389	Auxin-responsive protein SAUR65
			T459_29242	5230058-5230336	Auxin-responsive protein SAUR24
			T459_29243	5231419-5231870	Auxin-responsive protein SAUR65
			T459_29244	5233303-5234550	Isocitrate dehydrogenase [NADP]
			T459_29245	5236148-5236357	Auxin-responsive protein SAUR21
			T459_29246	5237115-5239004	Serine/threonine-protein kinase ATR
			T459_29247	5245617-5246123	Ethylene-responsive transcription factor 1B
			T459_29248	5267125-5267475	Ethylene-responsive transcription factor 15
			T459_29249	5279891-5297660	Ethylene-responsive transcription factor 15
			T459_29250	5321763-5322146	TAXi_C domain-containing protein
			T459_29251	5361052-5361612	ULP_PROTEASE domain-containing protein
			T459_29252	5368921-5369427	Ethylene-responsive transcription factor 1B
			T459_29253	5373324-5376144	Importin-5-like
51	S12_28644470	12	T459_29733	28530164-28530877	non-specific serine/threonine protein kinase
			T459_29734	28531331-28539316	non-specific serine/threonine protein kinase
			T459_29735	28941665-28942057	IRS-type PTB domain-containing protein
			T459_29736	29119906-29120353	Auxin-responsive protein SAUR63
52	S12_37348368	12	T459_29850	37521885-37524055	1,3-beta-glucan synthase
			T459_29851	37529439-37538922	Callose synthase 3
			T459_29852	37542612-37544582	Pentatricopeptide repeat-containing protein, mitochondrial
			T459_29853	37570203-37572467	Pentatricopeptide repeat-containing protein, mitochondrial
			T459_29854	37575150-37580243	BTB/POZ domain-containing protein
			T459_29855	37630111-37632636	pentatricopeptide repeat-containing protein
			T459_29856	37672699-37677506	NAC domain-containing protein 16
			T459_29857	37684467-37706267	Phosphatidylinositol 4-kinase beta 1
			T459_29858	37719241-37719465	Phage protein
			T459_29859	37732473-37733378	Guanylate kinase 3, chloroplastic
			T459_29860	37795890-37798291	putative serine/threonine-protein kinase
			T459_29861	37799323-37801566	putative receptor-like protein kinase
53	S12_186924893	12	T459_30546	187133352-187134907	Transmembrane 9 superfamily member 7
			T459_30547	187207057-187229454	Protein ROOT HAIR DEFECTIVE 3-like protein 2
			T459_30548	187283738-187298629	Retrovirus-related Pol polyprotein from transposon TNT 1-94
54	S12_209274913	12	T459_30667	208817469-208826003	LRAT domain-containing protein
			T459_30668	208837235-208844292	Photosystem II CP43 reaction center protein
			T459_30669	208858605-208860036	GMC_oxred_C domain-containing protein
			T459_30670	208884061-208884438	Secreted protein
			T459_30671	208885913-208886236	YflT domain-containing protein
			T459_30672	208887812-208888024	COX2_TM domain-containing protein
			T459_30673	208897434-208899928	Reverse transcriptase domain-containing protein
			T459_30674	208901399-208901791	Nuclear transcription factor Y subunit A-5
			T459_30675	208914728-208915159	ABC transporter domain-containing protein
			T459_30676	208920056-208921771	Transmembrane protein
			T459_30677	208927881-208928501	Transposase
			T459_30678	208928794-208931089	photosystem I
			T459_30680	208965793-208969567	ABC transporter domain-containing protein
			T459_30681	208980688-208981089	ABC transmembrane type-1 domain-containing protein
			T459_30682	209143747-209145284	Glucan endo-1,3-beta-glucosidase 10
			T459_30683	209347725-209348250	ULP_PROTEASE domain-containing protein
			T459_30684	209368361-209368717	Transpos_assoc domain-containing protein
			T459_30685	209380025-209380324	Kinesin motor domain-containing protein
			T459_30686	209395019-209397756	Soluble inorganic pyrophosphatase
			T459_30687	209427815-209429107	HMA domain-containing protein
			T459_30688	209499632-209509239	NTP_transferase domain-containing protein
			T459_30689	209553867-209554657	Tubulin alpha-2 chain
			T459_30690	209559017-209560714	putative cinnamyl alcohol dehydrogenase 1
			T459_30691	209612171-209613739	AAA domain-containing protein
55	S12_209811670	12	T459_30683	209347725-209348250	ULP_PROTEASE domain-containing protein
			T459_30684	209368361-209368717	Transpos_assoc domain-containing protein
			T459_30685	209380025-209380324	Kinesin motor domain-containing protein
			T459_30686	209395019-209397756	Soluble inorganic pyrophosphatase
			T459_30687	209427815-209429107	HMA domain-containing protein
			T459_30688	209499632-209509239	NTP_transferase domain-containing protein
			T459_30689	209553867-209554657	Tubulin alpha-2 chain
			T459_30690	209559017-209560714	putative cinnamyl alcohol dehydrogenase 1
			T459_30691	209612171-209613739	AAA domain-containing protein
			T459_30692	209911286-209921122	V-type proton ATPase catalytic subunit A
			T459_30693	209928532-209932111	CRISPR type III-B/RAMP module-associated protein Cmr5
			T459_30694	210219297-210228316	Protein STRUBBELIG-RECEPTOR FAMILY 6
			T459_30695	210303273-210306549	Lipase_3 domain-containing protein
56	S12_225476747	12	T459_30816	225003418-225004793	Lipase_3 domain-containing protein
			T459_30817	225068481-225077743	Serine carboxypeptidase-like 18
			T459_30818	225208206-225208400	putative 60S ribosomal protein L14
			T459_30819	225321067-225324871	Late blight resistance protein R1-A
			T459_30820	225379922-225380937	Ovule protein
			T459_30821	225388709-225392485	Axoneme-associated protein mst101(2)-like
			T459_30822	225397665-225399194	Histone-lysine N-methyltransferase, H3 lysine-9 specific SUVH5
			T459_30823	225414557-225414751	Trehalose-phosphatase
			T459_30824	225419509-225421755	Pollen-specific protein SF3
			T459_30825	225599108-225601677	cyclin-D3-3-like
			T459_30826	225612003-225618197	Mannose-P-dolichol utilization defect 1 protein-like protein 2
			T459_30827	225715985-225719399	Pept_C1 domain-containing protein
			T459_30828	225724540-225734308	Cysteine proteinase RD21a
			T459_30829	225841462-225853087	SUMO-conjugating enzyme UBC9
			T459_30830	225853674-225854268	Glycosyltransferase
			T459_30831	225854550-225854978	Glycosyltransferase
			T459_30832	225890340-225899717	craniofacial development protein 2-like
			T459_30833	225924086-225928720	Polyadenylate-binding protein 8
			T459_30834	225940165-225942855	50S ribosomal protein L4
			T459_30835	225953405-225955680	50S ribosomal protein L4
