# Supplementary material for: Insights into the genetic architecture of Phytophthora capsici root rot resistance in chile pepper (Capsicum spp.) from multi-locus genome-wide association study
Source: BMC Plant Biol. 2024 May 17;24:416. doi: 10.1186/s12870-024-05097-2 (PMC11100198; doi:10.1186/s12870-024-05097-2)
Supplement: Supplementary file 5 — Supplementary Material 5. [file 12870_2024_5097_MOESM5_ESM.xlsx]

## Sheet: Sheet1
Table S5. Names and category of the accessions used in the study.
Genotype	Name	Classification	Category(K=7)	Category(K=3)	Fruit Type
GBS001	NuMex Big Jim	Cultivar	F	A	New Mexican
GBS002	NuMex Sandia	Cultivar	F	A	New Mexican
GBS003	NuMex Eclipse	Cultivar	F	A	New Mexican
GBS004	NuMex Sunset	Cultivar	F	A	New Mexican
GBS005	NuMex Sunrise	Cultivar	F	A	New Mexican
GBS006	NuMex Conquistador	Cultivar	F	A	New Mexican
GBS007	NuMex R Naky	Cultivar	F	A	New Mexican
GBS008	NuMex NM 6-4	Cultivar	F	A	New Mexican
GBS010	NuMex Espanola Improved	Cultivar	F	A	New Mexican
GBS013	NuMex Rio Grande 21	Cultivar	F	A	New Mexican
GBS014	NuMex SunBurst	Cultivar	A	A	de arbol
GBS015	NuMex Sunglo	Cultivar	A	A	de arbol
GBS016	NuMex Sunflare	Cultivar	A	A	de arbol
GBS017	NuMex Sweet	Cultivar	F	A	NM Paprika
GBS018	NuMex Joe E. Parker	Cultivar	F	A	New Mexican
GBS019	NuMex Mirasol	Cultivar	A	A	Mirasol
GBS020	NuMex Primavera	Cultivar	C	A	Jalapeno
GBS021	NuMex Pinata	Cultivar	C	A	Jalapeno
GBS022	Numex Nematador	Cultivar	D	A	Cayenne
GBS029	NuMex Jalmundo	Cultivar	C	A	Jalapeno
GBS030	NuMex Garnet	Cultivar	F	A	NM Paprika
GBS031	NuMex Heritage Big Jim	Cultivar	F	A	New Mexican
GBS032	NuMex Heritage 6-4	Cultivar	F	A	New Mexican
GBS033	NuMex Vaquero	Cultivar	C	A	Jalapeno
GBS034	NuMex Las Cruces	Cultivar	A	A	cayenne
GBS047	NuMex Vince Hernandez	Cultivar	F	B	NM Paprika
GBS048	NuMex Sabroso	Cultivar	F	B	New Mexican
GBS050	NuMex Lotalutein	Cultivar	A	A	Serrano
GBS056	Floral Gem	Cultivar	A	A	Wax
GBS057	Chilehuacle Orange	Cultivar	A	A	Chihuacle
GBS058	Tipo Ancho	Cultivar	A	A	Poblano
GBS059	Pasilla Salvaterra	Cultivar	A	A	Pasilla
GBS062	Giant Szegedi	Cultivar	A	A	Wax
GBS063	Esmerelda Ancho	Cultivar	A	A	Poblano
GBS223	Costeno Amarillo 10988	Cultivar	A	A	Like Cayenne
GBS267	TAM Jalapeno	Cultivar	C	A	Jalapeno
GBS269	Jalapeno M	Cultivar	A	A	Jalapeno
GBS270	Large Red Thick Cayenne	Cultivar	A	A	Cayanne
GBS280	NMSU-16C469	Breeding line	A	A	Serrano
GBS282	NMSU-18C499	Breeding line	F	B	Jalapeno
GBS283	Turnpike	Cultivar	A	A	Bell
GBS285	Paladin	Cultivar	A	A	Bell
GBS295	NMSU-15C424	Breeding line	E	A	Hybrid, Jalapeno
GBS296	NMSU-15C425	Breeding line	E	A	Hybrid, Jalapeno
GBS297	NMSU-15C426	Breeding line	E	A	Hybrid, Jalapeno
GBS298	NMSU-15C427	Breeding line	E	A	Hybrid, Jalapeno
GBS299	10548	Landrace	F	B	Jalapeno
GBS300	10690	Landrace	A	A	Jalapeno
GBS324	20C237	Breeding line	D	A	Cayenne-SPS
GBS325	20C238	Breeding line	D	A	Cayenne-SPS
GBS326	20C239	Breeding line	D	A	Cayenne-SPS
GBS327	20C240	Breeding line	D	A	Cayenne-SPS
GBS328	20C241	Breeding line	D	A	Cayenne-SPS
GBS329	20C242	Breeding line	D	A	Cayenne-SPS
GBS330	20C243	Breeding line	D	A	Cayenne-SPS
GBS331	20C244	Breeding line	D	A	Cayenne-SPS
GBS332	20C245	Breeding line	B	A	Cayenne-SPS
GBS333	20C247	Breeding line	B	A	Cayenne-SPS
GBS334	20C249	Breeding line	B	A	Cayenne-SPS
GBS338	20C262	Breeding line	B	A	New Mexican-MilderBJ-SPS
GBS341	20C265	Breeding line	B	A	New Mexican-MilderBJ-SPS
GBS342	20C266	Breeding line	B	A	New Mexican-MilderBJ-SPS
GBS343	NMSU-20C301	Breeding line	B	A	New Mexican-MilderBJ-SPS
GBS344	NMSU-20C302	Breeding line	B	A	New Mexican-MilderBJ-SPS
GBS358	20C297	Breeding line	B	A	New Mexican-MilderBJ-SPS
GBS359	20C299	Breeding line	B	A	New Mexican-MilderBJ-SPS
GBS360	20C342	Breeding line		C	Permagreen-SPS
GBS362	20C336	Breeding line	B	A	New Mexican-Joe Parker-SPS
GBS363	20C339	Breeding line	B	A	New Mexican-Joe Parker-SPS
GBS364	20C327	Breeding line	B	A	New Mexican-Joe Parker-SPS
GBS365	20C328	Breeding line	B	A	New Mexican-Joe Parker-SPS
GBS367	NMSU-20C309	Breeding line	B	A	Paprika-SPS
GBS369	NMSU-20C314	Breeding line	B	A	Paprika-SPS
GBS371	20C343	Breeding line	B	A	New Mexican PR SS
GBS372	20C344	Breeding line	B	A	New Mexican PR SS
GBS373	20C345	Breeding line	B	A	New Mexican PR SS
GBS374	20C346	Breeding line	B	A	New Mexican PR SS
GBS636	Mesilla	Cultivar	D	A	Cayenne
GBS637	Mammoth	Cultivar	D	A	Jalapeno
GBS638	Doblon	Cultivar	D	A	Banana Pepper
GBS640	Devil	Cultivar	D	A	Serrano
GBS641	NMCA10041	Landrace	G	B	Asian
GBS642	NMCA10057	Landrace	G	B	New Mexican
GBS644	NMAC10150	Landrace	G	B
GBS645	NMCA10237	Landrace	G	B	Poblano
GBS646	NMCA10406	Landrace	G	B	Jalapeno
GBS647	NMCA10458	Landrace	G	B	Pasilla
GBS648	NMCA10509	Landrace	G	B	Asian
GBS649	NMCA11088	Landrace	G	B	New Mexican
GBS650	NMCA11151	Landrace	G	B	New Mexican
GBS653	NMCA11295	Landrace	G	B	Allepo
GBS654	NMCA11322	Landrace	G	B
GBS655	NMCA11330	Landrace	G	B	Asian
GBS669	18C490	Breeding line	G	B	New Mexican-PR HBJ
GBS671	18C498	Breeding line	G	B	New Mexican-PR HBJ
GBS672	18C500	Breeding line	G	B	New Mexican-PR HBJ
GBS673	18C511	Breeding line	G	B	New Mexican-PR HBJ
GBS675	19C242-4	Breeding line	G	B	New Mexican
GBS676	19C244-2	Breeding line	G	B	New Mexican
GBS680	13C 905-6 VertLine2	Breeding line	G	B	Jalapeno
GBS681	09C228	Breeding line	G	B	Jalapeno
GBS863	Machete	Breeding line	G	B	New Mexican
GBS864	PDJ 7	Breeding line	G	B	New Mexican
GBS866	RK3-35	Breeding line	G	B	New Mexican
GBS873	AZ-88	Breeding line	G	B	New Mexican
GBS875	Meteor	Breeding line	G	B	Jalapeno
GBS876	Tormenta	Breeding line	G	B	Jalapeno
GBS877	Pace 105	Breeding line	G	B	Jalapeno
GBS878	Long Slim Cayenne	Breeding line	G	B	Cayanne
GBS879	Iberia	Breeding line	G	B	Cayenne
GBS881	SF Grande	Breeding line	G	B	New Mexican
GBS883	Arapaho	Breeding line	G	B	Cayanne
GBS884	Ancho Allende	Breeding line	G	B	Poblano
GBS885	Ganador	Breeding line	G	B	Jalapeno
GBS887	10184 – Mallorca Paprika	Breeding line	G	B	Paprika
GBS888	10856 – Guajillo, Mojave	Breeding line	G	B	Guajillo
GBS889	10884 – Guajillo, Redwood City	Breeding line	G	B	Guajillo
GBS890	11334 – Guajillo, J Lytle	Breeding line	G	B	Guajillo
GBS891	Com Poblano - Ancho	Breeding line	G	B	Poblano
GBS892	Com Poblano – San Ardo	Breeding line	G	B	Poblano
GBS893	Com Poblano - Baron	Breeding line	G	C	Poblano
GBS894	Pasilla Apaseo 10162 (10441)	Breeding line	G	C	Pasilla
GBS895	Pabellon 10442	Breeding line	G	C	Pasilla
GBS896	Pasilla Salvaterra 10458	Breeding line	G	C	Pasilla
GBS897	Mulato 10046	Breeding line	G	C	Poblano
GBS898	Paprika 10100	Breeding line	G	C	Paprika
GBS899	UF 15 10146	Breeding line	G	C	Paprika
GBS900	Barkers Hot	Breeding line	G	C	New Mexican
GBS901	Lumbre	Breeding line	G	C	New Mexican
GBS902	E91-1	Breeding line	G	C	New Mexican
GBS903	B-18	Breeding line	G	C	New Mexican
GBS904	Pimiento L	Breeding line	G	C	Pimiento
GBS905	Pimiento	Breeding line	G	C	Pimiento
GBS906	Bulgarian Carrot	Breeding line	G	C	Shipkas
GBS908	Durkee Cayenne	Breeding line	G	C	Cayenne
GBS909	Anaheim - 10178	Breeding line	G	C	New Mexican
GBS910	Hungarian Sweet – 10188	Breeding line	G	C	Wax
GBS911	Greygo – 10577	Breeding line	G	C	Wax
GBS912	Godfathers Pizza – 10855	Breeding line	G	C	Wax
GBS913	Onza – 10987	Breeding line	G	C	Guajillo
GBS914	Colorado – 11015	Breeding line	G	C	New Mexican
GBS915	AZ 8 – 11214	Breeding line	G	C	New Mexican
GBS916	Fresno	Breeding line	G	C	Wax
GBS917	Yellow Wax	Breeding line	G	C	Wax
GBS918	Inferno	Breeding line	G	C	New Mexican
GBS919	Hot Portugal	Breeding line	G	C	Cayenne
GBS921	Jimmy Nardello’s	Breeding line	G	C	Cayenne
GBS923	AZ-20	Breeding line	G	C	New Mexican
GBS924	Jalacho	Breeding line	G	C	Jalapeno
GBS925	Rattlesnake	Breeding line	G	C	New Mexican
GBS926	Mosco	Breeding line	G	C	Mirasol
GBS927	Ms. Junie	Breeding line	G	C	New Mexican
GBS928	Fushimi 10915	Breeding line	G	C	Asian
GBS929	Mexican Long Green 11123	Breeding line	G	C	New Mexican
GBS930	Tipo Pasilla 10471	Breeding line	G	C	Pasilla
GBS932	Stuffer 10723	Breeding line	G	C	New Mexican
GBS933	v8 Velarde 11151	Breeding line	G	C	New Mexican
